# Supplementary material for: CLASHub is an integrated database and analytical platform for microRNA-target interactions
Source: Nat Commun. 2026 May 8;17:6204. doi: 10.1038/s41467-026-72902-x (PMC13369745; doi:10.1038/s41467-026-72902-x)
Supplement: Supplementary file 4 — Source Data [file 41467_2026_72902_MOESM4_ESM.xlsx]

## Sheet: Fig 1b
	Control	Knockout
Human	58	37
Mouse	27	6
Drosophila	3	3
C. elegans	8	4

## Sheet: Fig 1c
	Control	Knockout
Human	87	0
Mouse	50	40
Drosophila	29	15
C. elegans	22	2

## Sheet: Fig 1d
	Control	Knockout
Human	17	18
Mouse	37	38
Drosophila	3	3
C. elegans	21	20

## Sheet: Fig 3b
Eye_Zswim8_Het	Eye_Zswim8_KO	Forebrain_Zswim8_Het	Forebrain_Zswim8_KO	Heart_Zswim8_Het	Heart_Zswim8_KO	Hindbrain_Zswim8_Het	Hindbrain_Zswim8_KO	Intestine_Zswim8_Het	Intestine_Zswim8_KO	Kidney_Zswim8_Het	Kidney_Zswim8_KO	Liver_Zswim8_Het	Liver_Zswim8_KO	Lung_Zswim8_Het	Lung_Zswim8_KO	Muscle_Zswim8_Het	Muscle_Zswim8_KO	Placenta_Zswim8_Het	Placenta_Zswim8_KO	Skin_Zswim8_Het	Skin_Zswim8_KO	Stomach_Zswim8_Het	Stomach_Zswim8_KO	EmbryonicStemCell	iNeuron	MEF	NeuralPrecursor	Striatal_HD_Het_sgNT	Striatal_HD_Het_Z8KO	Striatal_HD_Hom_sgNT	Striatal_HD_Hom_Z8KO
0	0	0.62	0	0	0	0	0	0	0	0	0	0	0	8939.47	8797.66	0	0	0	0.74	0	0.67	0	0	0	0	0	0	0	0	0	0
0	0	0	0	0	0	0	0	0	0	0	0	0	0	8885.96	8914.5	0	0	0	0	0	0	0	0	0	0	0	0	0	0	0	0
0	0	0	0	0	0	0	0	0	0	0	0	0	0	11426.3	9935.49	0	0	0.41	0	0	0	0	0		0	0

## Sheet: Fig 3c
Stomach WT	Stomach Z8	Skin WT	Skin Z8	Lung WT	Lung Z8	Liver WT	Liver Z8	Kidney WT	Kidney Z8	Intestine WT	Intestine Z8	Heart WT	Heart Z8	Brain WT	Brain Z8	iNeuron WT	iNeuron Z8	MEF WT	MEF Z8	Striatal cell, Het, sgNT	Striatal cell, Het, Z8	Striatal cell, Hom, sgNT	Striatal cell, Hom, Z8
435.4	308.81	8.41	13.27	1.98	6.78	3.04	4.29	9.33	12.23	335.45	154.83	56.39	24.79	18113.3	16792.2	112130	102186	217.76	139.22	19.74	24.5	27.29	13.54
490.03	390.24	7.24	22.99	2.53	2.63	1.35	3.86	5.9	6.46	190.33	86.81	57.75	10.87	16073.6	12239.5	112070	98766	236.15	173.7	20.93	42.6	18.28	25.91
446.79	118.15	23.54	24.66	1.95	5.98	2.87	0	31.1	7.76	228.27	257.15	13.8	17.56	9459.69	14620.3	117451		203.47	188.72
																		12.8	16.19
																		28.99	13.86
																		2.49	2.71

## Sheet: Fig 7a
	Control						ZSWIM8 knockout
Hela	530.7	627.74	767.25				2098.95	2726.09	2097.54
A549	214.94	328.9	287.76				519.62	897.74	721.28
MCF7	235.26	178.72					964.6	1668.52	1238.54
MEF	594.55	723.94	523.22	123.55	43.48	105.72	4284.01	4676.56	4206.24	505.57	737.48	283.67
Striatal Het	18.91	21.37					84.26	76.13
Striatal Homo	778.94	814.61					2490.74	2270.73
Brain	1192.29	1136.08	1033.69				6242.59	8328.32	8638.84
Heart	2710.56	1877.23	2455.27				23866.2	20697.9	21007.9
Intestine	1523.72	1397.93	1020.94				8645.29	7450.26	6455.11
Kidney	3442.57	3529.7	2862.92				19256.1	19283.9	17840.7
Liver	1471.26	1693.24	1259.85				9694.35	10629.3	11786.2
Lung	2389.68	2271.44	2035.03				17536.7	17565.9	17599.1
iNeuron	916.07	943.52	825.34				3138.08	6249.28
Skin	882.26	1035.96	1149.1				10665.1	11079.1	2759.67
Stomach	1336.96	847.09	1210.2				10938.2	11286.5	10221.2

## Sheet: Fig 7c
	Control						ZSWIM8 knockout
A549 (q)	6.13	0	0				37.05	61.95	38.56
A549 (C)	0	0	0				1.4	12.44	0
ES2	0	0	0				0	5.96	0
H1299	6.32	0	0				36.29	41.35	82.37
MB002	429.21	327.69	153.43	218.89			2201.88	2109.09	2017.48	1550.13
MDA-MB-231 (q)	0	0	0				23.9	0	17.83
MDA-MB-231 (C)	0	0	0				0	3.5	2.83
HCT116	0	27.36	0	0	30.47		19.92	17.72	18.03
OVCAR-8	0	3.78	0				0	0	2.07
T98G	13.57	0	29.29				11.04	0	0
D425	0	47.36	0
mouse Kidney	1.84	0
	Discovery?	P value	Mean of Control	Mean of ZSWIM8 knockout	Difference	SE of difference	t ratio	df
A549 (q)	No	0.026272	2.043	45.85	-43.81	8.315	5.269	2.256
A549 (c)	No	0.361704	0	4.613	-4.613	3.934	1.173	2
ES2	No	0.42265	0	1.987	-1.987	1.987	1	2
H1299	No	0.069558	2.107	53.34	-51.23	14.74	3.475	2.083
MB002	Yes	0.000412	282.3	1970	-1687	157	10.74	4.024
MDA-MB-231 (q)	No	0.192007	0	13.91	-13.91	7.172	1.939	2
MDA-MB-231 (c)	No	0.188039	0	2.11	-2.11	1.073	1.967	2
HCT116	No	0.381604	11.57	18.56	-6.991	7.133	0.9801	4.075
OVCAR-8	No	0.717269	1.26	0.69	0.57	1.437	0.3968	3.101
T98G	No	0.341068	14.29	3.68	10.61	9.228	1.149	2.73
D425			15.79
mouse Kidney			0.92

## Sheet: Fig 7d
miRNA_name	baseMean	log2FoldChange	lfcSE	stat	pvalue	padj
miR-34c-5p	250.648	-4.09203	0.481004	-8.50727	1.78e-17	1.83e-14
miR-34c-3p	20.2018	-4.10846	0.785315	-5.23161	1.68e-07	8.64e-05
miR-34a-5p	5859.41	1.15297	0.224905	5.12645	2.95e-07	0.00010117
miR-1269b	15.6219	-4.08062	0.811644	-5.02759	4.97e-07	0.00012765
miR-887-3p	11.6549	-6.34049	1.35573	-4.6768	2.91e-06	0.00059909
miR-34b-3p	6.41842	-6.45458	1.4378	-4.48919	7.15e-06	0.00122492
miR-34b-5p	6.13827	-6.40309	1.45279	-4.40745	1.05e-05	0.00153604
miR-335-3p	1143.69	1.01905	0.237162	4.29685	1.73e-05	0.00222614
miR-876-5p	14.6266	-3.54069	0.860102	-4.11659	3.85e-05	0.00439206
miR-24-1-5p	216.06	-1.14222	0.283452	-4.02967	5.59e-05	0.00574197
miR-551a	8.65226	-4.06258	1.02282	-3.97193	7.13e-05	0.00666249
miR-873-5p	20.3887	-2.62184	0.70109	-3.73966	0.00018427	0.0157859
miR-146a-5p	20960.5	1.13639	0.321097	3.5391	0.0004015	0.0317491
miR-3689f	11.2437	-2.57105	0.732951	-3.5078	0.00045183	0.0331769
miR-27b-5p	1332.09	-0.969862	0.299266	-3.2408	0.00119195	0.0816884
miR-196a-5p	13.0367	-2.07375	0.643949	-3.22037	0.00128027	0.0822573
miR-378a-3p&miR-378d&miR-378c	9522.21	0.669764	0.211524	3.16637	0.00154355	0.0933393
miR-23b-5p	71.3487	-1.03163	0.329246	-3.1333	0.00172853	0.0987184
miR-3689a-5p&miR-3689b-5p&miR-3689e	6.91096	-2.85097	0.967529	-2.94665	0.00321237	0.173806
miR-876-3p	3.80879	-4.6822	1.61067	-2.90699	0.00364929	0.187574
miR-653-3p	264.526	-1.081	0.383075	-2.8219	0.00477394	0.233696
miR-3940-5p	17.5407	1.81599	0.650331	2.79241	0.00523175	0.243919
miR-378a-5p	819.005	0.721205	0.262499	2.74746	0.00600582	0.246959
miR-1246	122.202	0.934949	0.339812	2.75137	0.00593472	0.246959
miR-34a-3p	71.5846	1.06738	0.392429	2.71992	0.00652975	0.258176
miR-135b-3p	12.6481	-2.02935	0.761611	-2.66455	0.00770903	0.293514
miR-195-5p	774.652	0.665598	0.251874	2.64258	0.00822776	0.302076
miR-301b-3p	671.202	-0.612574	0.233638	-2.62189	0.00874435	0.309972
miR-451a	277.988	0.994758	0.385549	2.58011	0.00987685	0.32986
miR-935	6.66354	-2.53668	0.984102	-2.57766	0.00994714	0.32986
miR-23a-3p&miR-23b-3p	105750	-0.541896	0.218141	-2.48416	0.0129859	0.417171
miR-6886-5p	24.2273	-1.21314	0.492008	-2.46569	0.013675	0.425996
miR-181c-5p	1089	-0.66008	0.271995	-2.42681	0.0152323	0.460552
miR-147b-3p	262.588	1.17474	0.505975	2.32173	0.0202477	0.594705
miR-24-3p	89062.9	-0.492312	0.216703	-2.27182	0.0230973	0.641732
miR-497-5p	765.891	0.628648	0.275927	2.27831	0.0227079	0.641732
miR-489-3p	357.034	-0.796682	0.368364	-2.16276	0.03056	0.826729
miR-1915-3p	22.1746	-1.08943	0.524389	-2.07752	0.037754	0.995156
miR-21-5p	289605	-0.230216	0.257392	-0.894421	0.371097	0.999017
miR-222-3p	125963	-0.15364	0.215722	-0.712211	0.476334	0.999017
miR-221-3p	125265	-0.258995	0.225867	-1.14667	0.251517	0.999017
miR-27a-3p&miR-27b-3p	123965	-0.376308	0.218681	-1.7208	0.0852865	0.999017
miR-29a-3p	122485	-0.11498	0.237828	-0.483459	0.62877	0.999017
miR-30a-5p	105532	-0.216581	0.221962	-0.975757	0.329185	0.999017
mlet-7a-5p&mlet-7c-5p	99378.8	-0.273223	0.23813	-1.14737	0.251229	0.999017
mlet-7i-5p	85505	-0.161067	0.225851	-0.713157	0.475749	0.999017
miR-30c-5p&miR-30b-5p	76434	-0.236411	0.232023	-1.01891	0.308245	0.999017
miR-181a-5p	73257.3	-0.244023	0.242085	-1.008	0.313453	0.999017
miR-29b-3p	68467.8	-0.303073	0.305285	-0.992756	0.320829	0.999017
mlet-7f-5p	68036.8	-0.281697	0.220068	-1.28005	0.200528	0.999017
miR-100-5p	64771.7	-0.0724262	0.269405	-0.268838	0.788054	0.999017
miR-22-3p	54681.3	-0.208045	0.244875	-0.849596	0.39555	0.999017
miR-92a-3p	52373	0.0521406	0.204276	0.255246	0.798533	0.999017
miR-103a-3p&miR-107	49919.3	-0.27746	0.248199	-1.11789	0.263612	0.999017
miR-16-5p	47133.6	-0.225006	0.216896	-1.03739	0.299552	0.999017
miR-181b-5p	45639.5	-0.163262	0.217163	-0.751796	0.452174	0.999017
miR-26a-5p	42239.2	-0.170424	0.230177	-0.740404	0.459055	0.999017
mlet-7b-5p	41899	-0.328074	0.246716	-1.32976	0.183596	0.999017
miR-125b-5p	41359.8	0.0577542	0.285715	0.202139	0.839808	0.999017
mlet-7g-5p	40453.5	-0.0771574	0.209991	-0.367432	0.713297	0.999017
miR-138-5p	40448.4	-0.449657	0.309606	-1.45235	0.146404	0.999017
miR-320a-3p&miR-320b&miR-320c&miR-320d	37085	0.0709467	0.203999	0.347779	0.728006	0.999017
miR-93-5p	36037.2	-0.416547	0.318264	-1.30881	0.190599	0.999017
miR-20a-5p	32835.3	-0.161634	0.302558	-0.534224	0.593186	0.999017
miR-19b-3p	32020.4	-0.0633899	0.222853	-0.284447	0.776068	0.999017
miR-30d-5p	31909	-0.125511	0.223139	-0.56248	0.573789	0.999017
miR-17-5p	30105	-0.304855	0.294057	-1.03672	0.299867	0.999017
miR-106b-5p	29709.6	-0.135136	0.201641	-0.670182	0.502742	0.999017
miR-25-3p	29352	-0.116472	0.211955	-0.549512	0.582654	0.999017
miR-30e-5p	26875	-0.207474	0.268459	-0.772835	0.43962	0.999017
mlet-7d-5p	26839.6	-0.481653	0.253994	-1.89632	0.0579181	0.999017
miR-151a-5p&miR-151b	24246.6	-0.0429982	0.209113	-0.205622	0.837086	0.999017
miR-15a-5p	24112.8	-0.196021	0.23587	-0.831055	0.405943	0.999017
miR-125a-5p	23527.2	-0.117361	0.28509	-0.411662	0.680587	0.999017
mlet-7e-5p	21555	-0.0982736	0.277942	-0.353576	0.723656	0.999017
miR-423-3p	21332.1	0.125812	0.197776	0.636133	0.52469	0.999017
miR-21-3p	20501	0.0774653	0.216389	0.357992	0.720349	0.999017
miR-99b-5p	20469.7	-0.250923	0.26831	-0.935201	0.349685	0.999017
miR-130a-3p	19777.4	-0.159175	0.223665	-0.711664	0.476673	0.999017
miR-15b-5p	19726.8	-0.164567	0.257006	-0.640325	0.521962	0.999017
miR-191-5p	17461.3	-0.275006	0.288804	-0.952223	0.340984	0.999017
miR-4521	17072.8	-0.0365249	0.257249	-0.141983	0.887094	0.999017
miR-425-5p	16459.4	-0.0844289	0.228101	-0.370138	0.711279	0.999017
miR-19a-3p	16382.8	-0.134811	0.242783	-0.555272	0.578709	0.999017
miR-98-5p	15556.9	0.0103836	0.230142	0.0451181	0.964013	0.999017
miR-29c-3p	15405.3	0.135384	0.25359	0.533868	0.593433	0.999017
miR-503-5p	14710.9	-0.175075	0.286237	-0.611642	0.540775	0.999017
miR-1307-5p	14548.8	-0.0882653	0.22549	-0.391438	0.695474	0.999017
miR-30a-3p	14418	0.063337	0.206875	0.306161	0.759482	0.999017
miR-18a-5p&miR-18b-5p	14107.3	-0.242639	0.275476	-0.880801	0.378426	0.999017
miR-151a-3p	13998.6	0.123509	0.214239	0.576503	0.564275	0.999017
miR-424-5p	13615.5	-0.114017	0.217949	-0.523137	0.600879	0.999017
miR-92b-3p	13599.3	0.11849	0.211557	0.560085	0.575421	0.999017
miR-423-5p	12146.1	0.280433	0.212516	1.31959	0.186973	0.999017
miR-101-3p	11468.6	0.422375	0.328261	1.2867	0.198197	0.999017
miR-182-5p	10720.2	-0.0717053	0.226928	-0.315982	0.752016	0.999017
miR-374b-5p	10242.3	0.065516	0.233071	0.281099	0.778634	0.999017
miR-210-3p	9827.34	-0.0563976	0.395439	-0.14262	0.88659	0.999017
miR-671-5p	9820.4	-0.0648401	0.218288	-0.297039	0.766437	0.999017
miR-339-5p	9768.02	0.174545	0.212254	0.822342	0.410882	0.999017
miR-29a-5p	9471.43	-0.155525	0.302942	-0.513382	0.607684	0.999017
mlet-7i-3p	9203.81	0.165655	0.302221	0.548125	0.583606	0.999017
miR-484	8061.58	0.0558232	0.209903	0.265947	0.79028	0.999017
miR-7-5p	7995.38	0.116905	0.29239	0.399825	0.689286	0.999017
miR-32-5p	7604.49	-0.390462	0.235307	-1.65938	0.0970401	0.999017
miR-186-5p	7550.2	-0.288529	0.27246	-1.05898	0.28961	0.999017
miR-361-5p	7461.63	0.317756	0.227689	1.39557	0.162844	0.999017
miR-106b-3p	7319.33	-0.0390815	0.224315	-0.174226	0.861688	0.999017
miR-345-5p	7300.23	-0.0282213	0.225877	-0.124941	0.90057	0.999017
miR-130b-3p	7039.95	-0.123529	0.198287	-0.622982	0.533297	0.999017
miR-148b-3p	6673.94	-0.074734	0.231442	-0.322907	0.746766	0.999017
miR-218-5p	6660.44	0.106872	0.244174	0.437687	0.661613	0.999017
miR-1307-3p	6575.31	0.00722347	0.284783	0.0253648	0.979764	0.999017
miR-17-3p	5876.69	0.0141247	0.242738	0.0581892	0.953598	0.999017
miR-12136	5834.55	0.607322	0.387864	1.56581	0.117393	0.999017
miR-128-3p	5485.85	0.193836	0.245825	0.788513	0.430397	0.999017
miR-185-5p	5090.79	-0.0727675	0.228065	-0.319064	0.749678	0.999017
miR-574-5p	4957.17	-0.239238	0.222048	-1.07742	0.281295	0.999017
miR-29b-1-5p	4942.85	0.21312	0.204922	1.04	0.298339	0.999017
miR-148a-3p	4927.94	-0.319175	0.355943	-0.896703	0.369877	0.999017
mlet-7d-3p	4891.27	-0.139739	0.217907	-0.641278	0.521342	0.999017
miR-28-5p	4880.46	0.0889248	0.201651	0.440983	0.659225	0.999017
miR-454-3p	4841.03	-0.0526726	0.236574	-0.222647	0.82381	0.999017
miR-744-5p	4789.34	-0.0627363	0.226179	-0.277375	0.781492	0.999017
miR-181a-3p	4785.93	-0.0393438	0.230826	-0.170448	0.864658	0.999017
miR-301a-3p	4418.18	-0.371519	0.22746	-1.63333	0.102399	0.999017
miR-324-5p	4330.91	-0.393082	0.357526	-1.09945	0.271572	0.999017
miR-28-3p	4133.11	0.148346	0.219796	0.674923	0.499725	0.999017
miR-574-3p	4130.8	-0.105243	0.250986	-0.419317	0.674985	0.999017
miR-22-5p	4088.62	0.126853	0.225093	0.563559	0.573055	0.999017
miR-193b-3p	3873.17	0.441892	0.268362	1.64663	0.0996349	0.999017
miR-140-3p	3790.56	0.170374	0.237493	0.717388	0.473135	0.999017
miR-183-5p	3569.57	-0.129183	0.257166	-0.502333	0.615433	0.999017
miR-140-5p	3470.96	0.141406	0.214959	0.657829	0.510648	0.999017
mlet-7a-3p	3201.52	-0.224174	0.247843	-0.904501	0.36573	0.999017
miR-331-3p	3030	-0.08819	0.25385	-0.34741	0.728283	0.999017
miR-197-3p	3003.5	-0.285509	0.252413	-1.13112	0.258007	0.999017
miR-3615	2924.67	0.145994	0.2271	0.642862	0.520314	0.999017
miR-361-3p	2904.77	0.376175	0.289123	1.30109	0.193228	0.999017
miR-33a-5p	2858.5	-0.0728018	0.289487	-0.251486	0.801438	0.999017
miR-1296-5p	2825.33	0.215164	0.331391	0.649275	0.516161	0.999017
miR-125b-1-3p	2801.36	0.259079	0.279284	0.927653	0.353587	0.999017
miR-652-3p	2798.12	0.187674	0.243001	0.772316	0.439927	0.999017
miR-941	2705.27	-0.174622	0.255574	-0.683255	0.494446	0.999017
miR-455-3p	2606.73	0.442777	0.255566	1.73254	0.083178	0.999017
miR-424-3p	2564.06	0.360104	0.224324	1.60529	0.108431	0.999017
miR-27a-5p	2489.94	0.204024	0.304413	0.670221	0.502717	0.999017
miR-365a-3p&miR-365b-3p	2450.34	0.0431876	0.28768	0.150124	0.880667	0.999017
miR-486-5p	2393.47	0.00927756	0.349075	0.0265776	0.978797	0.999017
miR-96-5p	2379.32	0.0231137	0.298833	0.0773467	0.938348	0.999017
miR-584-5p	2293.61	0.162917	0.329845	0.493919	0.621363	0.999017
miR-93-3p	2242.51	-0.0985562	0.240438	-0.409902	0.681878	0.999017
miR-3613-5p	2198.44	-0.377471	0.292664	-1.28978	0.197128	0.999017
miR-450a-5p	2166.91	-0.113384	0.216083	-0.524723	0.599776	0.999017
miR-505-3p	2155.09	-0.0158355	0.274439	-0.0577016	0.953986	0.999017
miR-625-3p	2140.42	0.64991	0.363094	1.78992	0.073466	0.999017
miR-132-3p	2071.97	0.132709	0.230155	0.576609	0.564204	0.999017
miR-15b-3p	2008.58	0.061326	0.230843	0.265661	0.7905	0.999017
miR-598-3p	1916.44	-0.119034	0.222154	-0.535817	0.592085	0.999017
miR-374a-3p	1903.03	0.251712	0.301069	0.836062	0.40312	0.999017
miR-100-3p	1830.33	0.289405	0.256428	1.1286	0.259066	0.999017
miR-126-3p	1802.61	0.0646781	0.247193	0.261651	0.793591	0.999017
miR-138-1-3p	1794.63	-0.382074	0.297512	-1.28423	0.199062	0.999017
miR-130b-5p	1793.16	-0.136412	0.27722	-0.492071	0.62267	0.999017
miR-625-5p	1791.27	0.489818	0.305789	1.60182	0.109196	0.999017
miR-30c-2-3p	1777.68	0.0828211	0.217211	0.381293	0.702986	0.999017
miR-660-5p	1723.24	0.143028	0.30412	0.470302	0.638139	0.999017
miR-99b-3p	1690.95	-0.256924	0.257641	-0.997219	0.318658	0.999017
miR-152-3p	1685.05	-0.521227	0.269002	-1.93763	0.0526678	0.999017
miR-193a-3p	1646.8	-0.551638	0.295392	-1.86748	0.061835	0.999017
miR-335-5p	1581.57	0.0309987	0.321181	0.0965146	0.923112	0.999017
miR-1277-3p	1571.83	0.0409221	0.295306	0.138575	0.889786	0.999017
miR-769-5p	1560.9	-0.200565	0.283852	-0.706583	0.479826	0.999017
miR-1180-3p	1551.87	-0.202219	0.228159	-0.886307	0.375452	0.999017
miR-551b-3p	1456.67	-0.0758923	0.32514	-0.233414	0.81544	0.999017
miR-421	1332.77	-0.263691	0.386586	-0.682102	0.495175	0.999017
mlet-7f-2-3p	1259.21	0.37364	0.271587	1.37576	0.168895	0.999017
miR-671-3p	1259.09	0.0338329	0.225533	0.150013	0.880754	0.999017
miR-339-3p	1249.3	0.220833	0.289504	0.762796	0.445585	0.999017
miR-340-5p	1220.94	0.224134	0.299851	0.747486	0.45477	0.999017
miR-200a-3p	1171.42	-0.0357856	0.511264	-0.0699945	0.944198	0.999017
miR-532-5p	1157.25	0.37738	0.236048	1.59874	0.109877	0.999017
miR-590-3p	1123.05	-0.178211	0.21228	-0.839512	0.401182	0.999017
miR-181a-2-3p	1100.36	0.509067	0.375829	1.35452	0.175571	0.999017
miR-33b-5p	1092.74	-0.253642	0.280145	-0.905398	0.365255	0.999017
miR-330-5p	1087.71	-0.450907	0.25805	-1.74736	0.0805741	0.999017
miR-542-3p	1073.27	-0.168586	0.216426	-0.778953	0.436008	0.999017
miR-9-5p	1050.12	0.079039	0.29527	0.267683	0.788943	0.999017
miR-629-5p	1028.48	0.472912	0.252397	1.87368	0.0609741	0.999017
miR-139-5p	1020.52	0.31426	0.345308	0.910086	0.362777	0.999017
miR-221-5p	1003.13	0.0739671	0.311664	0.23733	0.812401	0.999017
miR-194-5p	995.89	0.289783	0.335384	0.864034	0.387569	0.999017
mlet-7f-1-3p	991.897	-0.261984	0.211795	-1.23697	0.216097	0.999017
miR-940	990.253	-0.0194544	0.278421	-0.0698742	0.944294	0.999017
mlet-7a-2-3p	978.285	0.263434	0.301316	0.874279	0.381966	0.999017
mlet-7b-3p	950.805	-0.0213718	0.32106	-0.0665664	0.946927	0.999017
miR-99a-5p	949.169	0.412599	0.492805	0.837245	0.402455	0.999017
miR-25-5p	938.038	0.311053	0.368716	0.843612	0.398886	0.999017
miR-590-5p	920.703	-0.115645	0.245876	-0.470339	0.638113	0.999017
miR-18a-3p	904.342	0.081653	0.321876	0.253678	0.799744	0.999017
miR-200b-3p	902.58	0.0748488	0.473075	0.158218	0.874285	0.999017
miR-193a-5p	900.345	-0.304716	0.416371	-0.731836	0.464268	0.999017
miR-192-5p	897.778	0.334118	0.315174	1.06011	0.289096	0.999017
miR-19b-1-5p&miR-19b-2-5p	893.649	0.295152	0.250907	1.17634	0.239459	0.999017
miR-455-5p	892.085	0.246422	0.22639	1.08848	0.276382	0.999017
mlet-7g-3p	842.557	0.294872	0.240815	1.22448	0.220773	0.999017
miR-126-5p	819.259	-0.141737	0.261053	-0.542943	0.587169	0.999017
miR-491-5p	803.852	-0.104744	0.368945	-0.283901	0.776486	0.999017
miR-1268a&miR-1268b	766.623	0.503315	0.296295	1.6987	0.0893765	0.999017
miR-342-3p	765.852	-0.0982296	0.371696	-0.264274	0.791569	0.999017
miR-328-3p	762.007	0.0370392	0.294895	0.125601	0.900047	0.999017
miR-98-3p	751.952	0.116642	0.286507	0.407118	0.683922	0.999017
miR-330-3p	734.122	-0.424953	0.235395	-1.80528	0.071031	0.999017
miR-23a-5p	733.189	0.285158	0.247248	1.15333	0.248776	0.999017
miR-190a-5p	732.553	0.21261	0.299035	0.710989	0.477091	0.999017
miR-181b-3p	708.492	-0.261672	0.278473	-0.939668	0.347388	0.999017
miR-20a-3p	686.451	0.269264	0.328106	0.820662	0.411839	0.999017
miR-4326	684.413	-0.202234	0.287353	-0.703782	0.481568	0.999017
miR-149-5p	683.84	-0.411487	0.237274	-1.73423	0.0828768	0.999017
miR-450b-5p	677.605	-0.3047	0.215414	-1.41448	0.15722	0.999017
miR-92a-1-5p	673.751	0.401007	0.404722	0.990821	0.321773	0.999017
miR-219a-5p	636.744	0.149088	0.356729	0.41793	0.675998	0.999017
miR-1306-5p	635.747	-0.101765	0.222898	-0.456556	0.64799	0.999017
miR-550a-3p	621.666	0.549612	0.333397	1.64852	0.0992458	0.999017
miR-4284	604.805	-0.200423	0.427437	-0.468894	0.639145	0.999017
miR-16-1-3p	596.932	-0.0717571	0.277989	-0.258129	0.796307	0.999017
miR-16-2-3p	578.989	0.243924	0.276475	0.882262	0.377635	0.999017
miR-452-5p	574.805	-0.13712	0.983748	-0.139385	0.889146	0.999017
miR-188-5p	565.883	0.259221	0.228282	1.13553	0.256153	0.999017
miR-29c-5p	565.138	0.0478709	0.257346	0.186018	0.852431	0.999017
miR-362-3p	549.037	0.396327	0.26802	1.47872	0.139215	0.999017
miR-92b-5p	547.848	0.164809	0.247626	0.665558	0.505694	0.999017
miR-7-1-3p	524.257	0.114266	0.309621	0.369052	0.712089	0.999017
miR-425-3p	518.006	-0.0970556	0.239956	-0.404473	0.685865	0.999017
miR-146b-5p	517.006	0.665578	0.344231	1.93352	0.0531722	0.999017
miR-3065-5p	500.509	-0.669293	0.335312	-1.99603	0.0459305	0.999017
miR-362-5p	498.718	0.330012	0.274251	1.20332	0.228852	0.999017
miR-589-5p	498.476	0.0846725	0.252077	0.335899	0.736947	0.999017
miR-181d-5p	495.658	-0.478241	0.263864	-1.81245	0.0699162	0.999017
miR-877-5p	493.576	-0.19293	0.234883	-0.821386	0.411426	0.999017
miR-125a-3p	482.189	0.174198	0.307332	0.566809	0.570844	0.999017
miR-32-3p	481.64	-0.0945865	0.270626	-0.349511	0.726706	0.999017
miR-1908-5p	480.644	0.0807597	0.288057	0.28036	0.779202	0.999017
miR-532-3p	469.995	0.255548	0.278216	0.918523	0.358345	0.999017
miR-576-5p	466.88	0.0929797	0.237143	0.392083	0.694997	0.999017
miR-766-3p	434.905	0.447039	0.318873	1.40194	0.160934	0.999017
miR-542-5p	412.317	-0.264252	0.313976	-0.841632	0.399994	0.999017
miR-502-3p	401.711	0.255005	0.254692	1.00123	0.316716	0.999017
miR-15a-3p	392.845	0.129043	0.263957	0.48888	0.624927	0.999017
miR-31-5p	391.95	0.236444	0.249261	0.94858	0.342834	0.999017
miR-222-5p	385.238	-0.0518195	0.36165	-0.143286	0.886064	0.999017
miR-1287-5p	371.009	-0.438194	0.264105	-1.65916	0.0970828	0.999017
miR-135b-5p	360.984	-2.00858	1.0781	-1.86307	0.0624525	0.999017
miR-769-3p	349.923	-0.363264	0.279874	-1.29795	0.194303	0.999017
miR-24-2-5p	349.49	-0.460083	0.391248	-1.17594	0.23962	0.999017
miR-29b-2-5p	340.019	-0.163629	0.328438	-0.498203	0.618341	0.999017
miR-500a-5p	336.485	0.154603	0.264128	0.585333	0.558324	0.999017
miR-874-3p	333.976	0.68309	0.362355	1.88514	0.0594111	0.999017
miR-33b-3p	328.338	-0.463494	0.270568	-1.71304	0.0867045	0.999017
miR-374c-5p	327.19	0.241126	0.269301	0.895377	0.370586	0.999017
miR-326	324.832	0.421601	0.27977	1.50696	0.131822	0.999017
miR-500a-3p	323.275	0.143545	0.31916	0.44976	0.652883	0.999017
miR-191-3p	317.938	0.243456	0.271056	0.898175	0.369092	0.999017
miR-132-5p	315.314	0.221969	0.269551	0.823478	0.410236	0.999017
miR-199a-3p&miR-199b-3p	304.903	0.189175	0.255219	0.741229	0.458555	0.999017
miR-4484	304.627	0.666714	0.326505	2.04197	0.0411542	0.999017
miR-130a-5p	303.288	0.12059	0.260628	0.46269	0.643587	0.999017
miR-454-5p	301.928	-0.234154	0.272334	-0.859806	0.389896	0.999017
miR-10a-3p	297.578	0.312498	0.275486	1.13435	0.256648	0.999017
miR-877-3p	294.585	-0.262326	0.302723	-0.866555	0.386186	0.999017
miR-143-3p	290.647	0.125234	0.250411	0.500114	0.616995	0.999017
miR-30d-3p	287.657	0.309444	0.261525	1.18323	0.236718	0.999017
miR-103a-2-5p	287.038	0.104305	0.355474	0.293425	0.769197	0.999017
miR-545-3p	281.911	-0.0797421	0.332759	-0.239639	0.81061	0.999017
miR-7706	275.271	-0.289559	0.352142	-0.822278	0.410919	0.999017
miR-199a-5p	271.035	0.168483	0.246293	0.684076	0.493927	0.999017
miR-1270	268.572	-0.0215471	0.437782	-0.0492187	0.960745	0.999017
miR-10526-3p	268.068	0.258142	0.278932	0.925465	0.354724	0.999017
miR-33a-3p	266.933	-0.185102	0.291031	-0.636021	0.524763	0.999017
miR-331-5p	263.964	0.0257405	0.248817	0.103452	0.917605	0.999017
mlet-7e-3p	263.908	0.148953	0.358753	0.415197	0.677998	0.999017
miR-2110	255.475	-0.0562952	0.327977	-0.171644	0.863718	0.999017
miR-561-5p	244.055	0.156093	0.354012	0.440926	0.659266	0.999017
miR-708-5p	237.29	0.393134	0.373895	1.05145	0.29305	0.999017
miR-142-3p	235.755	1.03922	0.562434	1.84772	0.0646434	0.999017
miR-664a-3p	220.638	0.095093	0.31778	0.299242	0.764756	0.999017
miR-200c-3p	220.027	0.131639	0.521378	0.252484	0.800667	0.999017
miR-642a-5p	217.167	-0.210764	0.334138	-0.63077	0.528191	0.999017
miR-374b-3p	215.118	0.367925	0.29003	1.26858	0.204592	0.999017
miR-301a-5p	209.127	-0.335973	0.265115	-1.26727	0.205059	0.999017
miR-429	203.902	-0.0857082	0.442411	-0.19373	0.846388	0.999017
miR-744-3p	203.059	-0.18706	0.267247	-0.699951	0.483958	0.999017
miR-26a-2-3p	197.413	0.291659	0.346689	0.84127	0.400197	0.999017
miR-486-3p	195.639	0.0350909	0.359816	0.0975247	0.92231	0.999017
miR-204-5p	195.556	0.632677	0.426212	1.48442	0.137698	0.999017
miR-141-3p	194.65	-0.144955	0.444167	-0.326353	0.744157	0.999017
miR-26b-3p	191.764	0.191466	0.359114	0.533163	0.593921	0.999017
miR-4707-5p	190.272	-0.362513	0.317944	-1.14018	0.254211	0.999017
miR-137-3p	185.847	-0.659222	0.427759	-1.54111	0.123291	0.999017
miR-505-5p	185.179	0.191151	0.292001	0.654624	0.51271	0.999017
miR-30b-3p	184.627	0.253144	0.268696	0.94212	0.346131	0.999017
miR-95-3p	178.224	-2.11382	1.05096	-2.01133	0.0442909	0.999017
miR-340-3p	174.007	0.0607058	0.260791	0.232776	0.815935	0.999017
miR-3187-3p	172.373	-0.486665	0.33471	-1.45399	0.145949	0.999017
miR-501-5p	169.794	0.321969	0.265774	1.21144	0.225728	0.999017
miR-615-3p	167.954	-0.556365	0.290536	-1.91496	0.0554977	0.999017
miR-185-3p	164.412	-0.0803471	0.298238	-0.269406	0.787618	0.999017
miR-1249-3p	162.719	-0.109759	0.338451	-0.324298	0.745713	0.999017
miR-212-3p	159.993	0.00436962	0.283931	0.0153898	0.987721	0.999017
miR-501-3p	155.359	0.3473	0.264746	1.31182	0.18958	0.999017
miR-30c-1-3p	154.005	0.178434	0.274764	0.649408	0.516075	0.999017
miR-449a	152.951	0.451874	0.367383	1.22998	0.218705	0.999017
miR-142-5p	148.865	0.886116	0.487703	1.81692	0.0692297	0.999017
miR-4707-3p	146.686	-0.208792	0.345745	-0.603891	0.545916	0.999017
miR-1303	145.569	0.183601	0.30838	0.595371	0.551596	0.999017
miR-3613-3p	141.178	-0.166033	0.304592	-0.545098	0.585686	0.999017
miR-651-5p	138.15	0.161503	0.32387	0.498665	0.618015	0.999017
miR-7974	137.992	0.299194	0.330777	0.904519	0.36572	0.999017
miR-597-5p	137.84	0.336531	0.306831	1.09679	0.272731	0.999017
miR-1292-5p	135.833	0.190245	0.292395	0.650644	0.515277	0.999017
miR-545-5p	134.852	0.0253636	0.367218	0.0690696	0.944934	0.999017
miR-19a-5p	129.823	0.269379	0.334438	0.805467	0.42055	0.999017
miR-582-5p	128.881	0.579651	0.328453	1.76479	0.0775983	0.999017
miR-3065-3p	128.498	-0.731754	0.428734	-1.70678	0.0878635	0.999017
miR-3940-3p	127.012	0.283945	0.387409	0.732934	0.463599	0.999017
miR-210-5p	125.543	0.237321	0.443904	0.534622	0.592911	0.999017
miR-1301-3p	124.831	0.161002	0.316947	0.507979	0.611468	0.999017
miR-4746-5p	124.292	-0.0969841	0.384566	-0.252191	0.800894	0.999017
miR-3200-3p	114.152	-0.421291	0.365243	-1.15345	0.248724	0.999017
miR-145-5p	114.009	0.320316	0.282324	1.13457	0.256556	0.999017
miR-4466	113.934	0.168987	0.338339	0.499461	0.617455	0.999017
miR-660-3p	112.67	0.42783	0.293698	1.4567	0.145199	0.999017
miR-1226-3p	109.532	-0.446007	0.349536	-1.276	0.201956	0.999017
miR-937-3p	107.835	-0.16589	0.334044	-0.496612	0.619463	0.999017
miR-3605-3p	107.541	-0.395863	0.359694	-1.10055	0.271091	0.999017
miR-548b-5p&miR-548d-5p&miR-548ad-5p&miR-548ae-5p&miR-548ay-5p	106.997	0.15356	0.290368	0.528845	0.596913	0.999017
miR-1248	105.913	-0.267956	0.336707	-0.795812	0.426141	0.999017
miR-3909	105.652	0.52276	0.365132	1.4317	0.15223	0.999017
miR-2277-5p	105.43	-0.0984427	0.333799	-0.294916	0.768058	0.999017
miR-193b-5p	104.419	0.281475	0.374511	0.75158	0.452304	0.999017
miR-519b-3p&miR-519a-3p	102.901	-0.903707	1.12993	-0.799788	0.423834	0.999017
miR-641	102.801	0.122888	0.374158	0.328439	0.74258	0.999017
miR-589-3p	102.316	-0.197342	0.420382	-0.469435	0.638759	0.999017
miR-148a-5p	98.4153	-0.516194	0.381556	-1.35286	0.176099	0.999017
miR-1237-3p	95.1964	0.157094	0.292873	0.536389	0.59169	0.999017
miR-584-3p	94.9907	0.425898	0.491759	0.866071	0.386451	0.999017
miR-628-5p	93.6605	-0.0086063	0.339873	-0.025322	0.979798	0.999017
miR-101-5p	93.4195	0.252994	0.404255	0.625828	0.531428	0.999017
miR-548k&miR-548av-5p	92.4684	0.187693	0.337127	0.556744	0.577702	0.999017
miR-629-3p	91.0864	0.271464	0.309484	0.877152	0.380404	0.999017
miR-491-3p	90.4546	0.236998	0.407396	0.581738	0.560743	0.999017
miR-1285-3p	86.5514	0.564805	0.31111	1.81545	0.0694547	0.999017
miR-26a-1-3p	85.5613	-0.256189	0.316242	-0.810107	0.417879	0.999017
miR-139-3p	80.1785	0.751573	0.511251	1.47007	0.141544	0.999017
miR-628-3p	77.4359	-0.130495	0.334006	-0.390697	0.696021	0.999017
miR-624-5p	76.9738	0.311226	0.398527	0.78094	0.434838	0.999017
miR-548a-3p	76.537	0.692031	0.430735	1.60663	0.108136	0.999017
miR-3611	74.0786	0.422165	0.452753	0.93244	0.351109	0.999017
miR-548w&miR-548ak	73.8363	0.894015	0.450162	1.98598	0.0470351	0.999017
miR-214-3p	73.7588	0.149395	0.327567	0.456075	0.648336	0.999017
miR-10399-5p	73.5181	-0.165883	0.355531	-0.466579	0.640801	0.999017
miR-1343-3p	72.7931	0.25722	0.349189	0.736621	0.461353	0.999017
miR-550a-5p&miR-550a-3-5p	71.9126	0.451448	0.356783	1.26533	0.205753	0.999017
miR-7976	68.8005	0.233899	0.338174	0.691651	0.489156	0.999017
miR-6724-5p	68.1675	0.364442	0.375988	0.969289	0.332401	0.999017
miR-6747-3p	65.5798	-0.0071637	0.35518	-0.0201691	0.983908	0.999017
miR-760	64.3073	-0.150118	0.365451	-0.410773	0.681239	0.999017
miR-1306-3p	64.0074	-0.387174	0.363246	-1.06587	0.286482	0.999017
miR-576-3p	61.428	0.192126	0.381721	0.503316	0.614742	0.999017
miR-224-5p	61.003	0.211653	0.719905	0.294002	0.768757	0.999017
miR-522-3p	60.3044	-1.12856	1.11419	-1.0129	0.311108	0.999017
miR-450a-1-3p	59.4672	-0.0312755	0.347941	-0.0898876	0.928377	0.999017
miR-3194-5p	59.4427	0.751412	0.487045	1.5428	0.12288	0.999017
miR-1180-5p	59.4337	0.274231	0.371146	0.738878	0.459981	0.999017
miR-616-5p	59.3226	0.400208	0.343397	1.16544	0.243841	0.999017
miR-579-3p	59.2694	0.578897	0.394485	1.46748	0.142246	0.999017
miR-7704	59.0422	0.173067	0.343108	0.504409	0.613974	0.999017
miR-3617-5p	58.6277	-0.0474886	0.443773	-0.107011	0.91478	0.999017
miR-942-5p	57.5653	0.183862	0.381167	0.482366	0.629546	0.999017
miR-3614-3p	56.1661	-0.0691905	0.361539	-0.191378	0.848229	0.999017
miR-548c-5p&miR-548o-5p&miR-548am-5p&miR-548au-5p	55.7805	0.10702	0.363617	0.29432	0.768514	0.999017
miR-1843	55.6169	0.694809	0.40662	1.70874	0.0874988	0.999017
miR-582-3p	55.4014	0.822098	0.443047	1.85556	0.0635168	0.999017
miR-2277-3p	54.1335	-0.0914189	0.351696	-0.259938	0.794912	0.999017
miR-3177-3p	53.8868	-0.0540706	0.356878	-0.15151	0.879573	0.999017
miR-570-3p	53.7694	0.100314	0.361805	0.277261	0.78158	0.999017
miR-652-5p	53.6912	0.167249	0.362079	0.461912	0.644145	0.999017
miR-3679-5p	53.3087	0.198064	0.353371	0.560499	0.575139	0.999017
miR-664b-3p	52.3491	0.39262	0.35863	1.09478	0.273614	0.999017
miR-3928-3p	52.2262	0.373601	0.374908	0.996515	0.319	0.999017
miR-3934-5p	51.7155	-0.101677	0.385315	-0.263881	0.791872	0.999017
miR-3677-3p	51.6871	-0.371238	0.383643	-0.967667	0.333211	0.999017
miR-6803-3p	51.3518	0.197186	0.438276	0.449914	0.652773	0.999017
miR-5010-3p	51.139	-0.005706	0.364662	-0.0156475	0.987516	0.999017
miR-627-5p	51.0941	0.292371	0.375583	0.778444	0.436307	0.999017
miR-6777-3p	50.0446	-0.0214475	0.411566	-0.052112	0.958439	0.999017
miR-766-5p	49.2055	0.0353191	0.374388	0.0943384	0.92484	0.999017
miR-129-1-3p&miR-129-2-3p	49.0721	0.254561	0.437749	0.581523	0.560888	0.999017
miR-5699-5p	48.7188	0.121314	0.424582	0.285725	0.775089	0.999017
miR-128-1-5p	48.7088	0.599976	0.398631	1.50509	0.132301	0.999017
miR-5001-3p	48.6486	0.456412	0.404283	1.12894	0.258922	0.999017
miR-2114-5p	48.5691	0.279557	0.380943	0.733854	0.463038	0.999017
miR-31-3p	48.3369	0.215711	0.361078	0.597407	0.550235	0.999017
miR-4488	47.9421	0.767431	0.477674	1.6066	0.108142	0.999017
miR-1910-5p	47.0652	0.328149	0.491108	0.668181	0.504018	0.999017
miR-181b-2-3p	46.5356	0.284023	0.450657	0.630243	0.528536	0.999017
miR-449b-5p	46.4036	0.187022	0.379438	0.492891	0.62209	0.999017
miR-7111-3p	45.2236	-0.0289567	0.365222	-0.0792853	0.936806	0.999017
miR-497-3p	45.161	0.590417	0.396244	1.49003	0.136216	0.999017
miR-99a-3p	45.1107	0.527902	0.641947	0.822345	0.410881	0.999017
miR-195-3p	45.0255	0.203746	0.425093	0.479296	0.631728	0.999017
miR-556-5p	44.7847	0.100669	0.417288	0.241246	0.809364	0.999017
miR-4454	44.526	-0.278753	0.399314	-0.698079	0.485128	0.999017
miR-4485-3p	43.7036	0.426231	0.392734	1.08529	0.277792	0.999017
miR-6511a-3p	43.5708	-0.0335282	0.394045	-0.0850871	0.932192	0.999017
miR-556-3p	42.964	0.130438	0.446357	0.292228	0.770113	0.999017
miR-182-3p	42.9627	-0.18656	0.399857	-0.466566	0.64081	0.999017
miR-1287-3p	42.4303	-0.498777	0.400902	-1.24414	0.213449	0.999017
miR-296-5p	41.6893	0.888901	0.544161	1.63353	0.102358	0.999017
miR-1537-3p	40.8418	-0.0952371	0.420218	-0.226638	0.820706	0.999017
miR-548t-3p&miR-548aa&miR-548ap-3p	40.5875	-0.172962	0.418883	-0.412913	0.67967	0.999017
miR-186-3p	40.2643	0.467519	0.426248	1.09682	0.272718	0.999017
miR-2355-5p	39.9256	1.10627	0.554327	1.9957	0.045967	0.999017
miR-3619-5p	39.6511	0.452843	0.40731	1.11179	0.266229	0.999017
miR-1271-3p	38.6141	0.0311237	0.47807	0.0651028	0.948092	0.999017
miR-521	38.5389	-1.02842	0.78556	-1.30916	0.190481	0.999017
miR-9-3p	38.4374	0.307334	0.422724	0.727031	0.467207	0.999017
miR-489-5p	38.2321	-0.568436	0.616793	-0.921599	0.356738	0.999017
miR-3173-5p	37.5409	0.160807	0.446393	0.360237	0.71867	0.999017
miR-3614-5p	37.339	-0.219491	0.438067	-0.501046	0.616339	0.999017
miR-129-5p	37.2265	0.459593	0.507994	0.904722	0.365613	0.999017
miR-548b-3p	37.0468	-0.0332275	0.395978	-0.0839126	0.933126	0.999017
miR-103a-1-5p	36.8791	0.195102	0.445464	0.437974	0.661405	0.999017
miR-561-3p	35.91	0.103372	0.431181	0.239742	0.81053	0.999017
miR-3657	35.6205	0.274865	0.404338	0.67979	0.496637	0.999017
miR-4775	35.5733	0.120891	0.419421	0.288233	0.773168	0.999017
miR-551b-5p	34.7798	-0.125216	0.591704	-0.211619	0.832404	0.999017
miR-4517	34.5917	0.302325	0.41241	0.733068	0.463517	0.999017
miR-196b-5p	34.4861	0.259035	0.419729	0.617148	0.537137	0.999017
miR-342-5p	33.9555	0.0424881	0.429127	0.0990107	0.92113	0.999017
miR-144-3p	33.8751	0.712674	0.564443	1.26261	0.206728	0.999017
miR-3158-3p	33.2527	0.531153	0.525619	1.01053	0.312242	0.999017
miR-636	33.0423	0.201105	0.428876	0.468912	0.639133	0.999017
miR-1228-3p	32.5995	0.566785	0.511809	1.10742	0.268114	0.999017
miR-369-3p	32.4649	0.37906	0.520572	0.728159	0.466516	0.999017
miR-10527-5p	32.2919	-0.203043	0.488235	-0.415872	0.677504	0.999017
miR-548e-3p	32.1924	0.342982	0.459221	0.746879	0.455137	0.999017
miR-4787-3p	31.9008	0.595807	0.685275	0.869442	0.384605	0.999017
miR-1908-3p	31.4228	-0.116064	0.4318	-0.268792	0.78809	0.999017
miR-548o-3p	31.3881	0.613956	0.474681	1.29341	0.19587	0.999017
miR-642a-3p&miR-642b-3p	30.8678	-0.169804	0.529522	-0.320675	0.748457	0.999017
miR-122-5p	29.666	0.729406	0.471131	1.5482	0.121574	0.999017
miR-499a-5p	29.6632	0.24241	0.448556	0.540424	0.588905	0.999017
miR-4785	29.5207	0.140797	0.429371	0.327915	0.742976	0.999017
miR-4677-3p	29.4878	0.0404858	0.464223	0.0872119	0.930503	0.999017
miR-148b-5p	29.0375	-0.47099	0.52277	-0.90095	0.367615	0.999017
miR-219b-5p	29.0034	-0.0125403	0.513867	-0.0244038	0.980531	0.999017
miR-301b-5p	28.9163	-0.830251	0.460317	-1.80365	0.0712864	0.999017
miR-6511b-3p	28.759	-0.14376	0.475433	-0.302376	0.762366	0.999017
miR-183-3p	28.5338	-0.0527763	0.429486	-0.122883	0.9022	0.999017
miR-4741	28.4512	0.0876017	0.449947	0.194693	0.845633	0.999017
miR-10399-3p	28.0561	-0.528972	0.494348	-1.07004	0.284602	0.999017
miR-548ar-5p	28.0392	0.748461	0.549706	1.36157	0.173334	0.999017
miR-450a-2-3p	27.6807	0.0943864	0.450107	0.209698	0.833904	0.999017
miR-7705	27.5891	-0.942476	0.590786	-1.59529	0.110647	0.999017
miR-6799-3p	26.8227	-0.0623084	0.465181	-0.133944	0.893447	0.999017
miR-3620-3p	26.4523	-0.486413	0.480028	-1.0133	0.310916	0.999017
miR-1229-3p	26.3063	-0.213028	0.490643	-0.43418	0.664157	0.999017
miR-365a-5p	26.1405	0.191675	0.4737	0.404634	0.685747	0.999017
miR-4685-3p	26.0143	0.568349	0.504424	1.12673	0.259857	0.999017
miR-365b-5p	25.9326	-0.583001	0.560729	-1.03972	0.298471	0.999017
miR-3194-3p	25.4531	0.486562	0.481981	1.0095	0.312733	0.999017
miR-6787-3p	25.4508	0.206956	0.479311	0.431778	0.665903	0.999017
miR-6886-3p	25.1398	-0.298896	0.468885	-0.637461	0.523825	0.999017
miR-933	25.1303	-0.286123	0.479387	-0.596851	0.550607	0.999017
miR-219a-1-3p	24.852	0.642203	0.484125	1.32652	0.184667	0.999017
miR-2467-5p	24.7182	0.419528	0.533929	0.785737	0.432022	0.999017
miR-212-5p	24.6285	-0.441504	0.570481	-0.773915	0.438981	0.999017
miR-188-3p	24.1148	0.142516	0.500565	0.284711	0.775866	0.999017
miR-548h-3p&miR-548z	24.0984	0.494542	0.537919	0.919363	0.357906	0.999017
miR-1283	24.0909	-0.402426	0.794742	-0.506361	0.612604	0.999017
miR-6501-5p	24.0368	0.292926	0.486641	0.601934	0.547218	0.999017
miR-6515-3p	23.9815	-0.222839	0.485431	-0.459054	0.646196	0.999017
miR-4731-5p	23.9691	0.255084	0.605051	0.421591	0.673323	0.999017
miR-3912-3p	23.7961	0.0296909	0.499592	0.0594303	0.952609	0.999017
miR-874-5p	23.478	0.948105	0.593856	1.59652	0.110372	0.999017
miR-200a-5p	23.267	0.0504843	0.597258	0.0845267	0.932638	0.999017
miR-1227-3p	23.1653	-0.0115257	0.590907	-0.0195051	0.984438	0.999017
miR-1260b	22.7581	-0.940292	0.569238	-1.65184	0.0985666	0.999017
miR-23c	22.444	0.553117	0.496064	1.11501	0.264845	0.999017
miR-520b-5p&miR-519a-2-5p	21.6631	-0.626432	1.65261	-0.379055	0.704647	0.999017
miR-6797-3p	21.4432	-0.137252	0.524236	-0.261814	0.793465	0.999017
mlet-7c-3p	21.3162	0.570656	0.608282	0.938143	0.348171	0.999017
miR-4662a-5p	21.2513	0.359146	0.595151	0.603454	0.546207	0.999017
miR-450b-3p	20.2689	0.19159	0.506416	0.378326	0.705189	0.999017
miR-664a-5p	20.25	0.245479	0.637283	0.385197	0.700091	0.999017
miR-4664-5p	20.2187	-1.08829	0.661682	-1.64474	0.100024	0.999017
miR-4523	19.8593	-0.269871	0.540262	-0.499519	0.617414	0.999017
miR-3661	19.7448	-0.34328	0.550406	-0.623685	0.532835	0.999017
miR-6793-3p	19.6817	-0.220374	0.545138	-0.404254	0.686026	0.999017
miR-10401-3p	19.3671	0.497562	0.580496	0.857132	0.391372	0.999017
miR-6819-3p	19.1227	-0.377744	0.535847	-0.704948	0.480843	0.999017
miR-200b-5p	19.0093	0.219879	0.59726	0.368146	0.712764	0.999017
miR-4421	18.8624	-0.723337	0.598975	-1.20762	0.227192	0.999017
miR-573	18.8061	0.514921	0.564614	0.911988	0.361775	0.999017
miR-3605-5p	18.6786	-0.021722	0.581531	-0.0373531	0.970203	0.999017
miR-192-3p	18.5889	-0.128705	0.554825	-0.231974	0.816558	0.999017
miR-4661-5p	18.4993	-0.0409312	0.564308	-0.0725335	0.942177	0.999017
miR-4690-3p	18.3222	-0.378443	0.538226	-0.703131	0.481974	0.999017
miR-549a-5p	18.2241	-1.30432	0.790203	-1.65061	0.0988181	0.999017
miR-548j-5p&miR-548ap-5p	18.2033	-0.347813	0.557899	-0.623433	0.533	0.999017
miR-4742-3p	18.07	0.0403945	0.550753	0.0733442	0.941532	0.999017
miR-190b-5p	18.0493	-0.0701226	0.572031	-0.122585	0.902435	0.999017
miR-320a-5p	17.9236	0.830575	0.554336	1.49832	0.134049	0.999017
miR-4728-3p	17.8759	0.433803	0.608526	0.712875	0.475923	0.999017
miR-3136-5p	17.6015	0.270467	0.546128	0.495244	0.620428	0.999017
miR-3619-3p	17.5462	-0.381407	0.540801	-0.705264	0.480646	0.999017
miR-6775-3p	17.4626	-0.330006	0.532688	-0.619511	0.535579	0.999017
miR-3176	17.4285	-0.129407	0.540242	-0.239535	0.81069	0.999017
miR-579-5p	17.362	0.104017	0.545869	0.190554	0.848875	0.999017
miR-1267	17.3513	0.653664	0.594556	1.09942	0.271587	0.999017
miR-6812-3p	17.1816	-0.102971	0.559671	-0.183985	0.854025	0.999017
miR-3115	17.004	-0.138794	0.567455	-0.244591	0.806773	0.999017
miR-3074-3p	16.886	0.24106	0.618079	0.390015	0.696525	0.999017
miR-4783-3p	16.7914	-0.806361	0.576276	-1.39926	0.161734	0.999017
miR-218-1-3p	16.7488	0.151558	0.569018	0.266351	0.789969	0.999017
miR-345-3p	16.6885	-0.342533	0.563702	-0.607649	0.543421	0.999017
miR-106a-5p	16.5519	-0.35335	0.678619	-0.520689	0.602583	0.999017
miR-4802-5p	16.47	0.112197	0.622286	0.180298	0.856919	0.999017
miR-194-3p	16.3431	0.705887	0.613872	1.14989	0.250188	0.999017
miR-1343-5p	16.2557	0.267547	0.606559	0.441091	0.659147	0.999017
miR-1909-3p	16.1938	0.456246	0.58975	0.773626	0.439152	0.999017
miR-3157-5p	16.1828	0.0419892	0.584997	0.0717768	0.942779	0.999017
miR-1294	16.1334	0.112782	0.544427	0.207157	0.835887	0.999017
miR-3130-3p	16.1251	0.356487	0.642955	0.554451	0.57927	0.999017
miR-1914-3p	16.001	0.310508	0.57238	0.542487	0.587483	0.999017
miR-223-3p	15.7558	0.375704	0.66332	0.566399	0.571122	0.999017
miR-6741-3p	15.4758	0.0340616	0.55195	0.0617114	0.950793	0.999017
miR-6820-3p	15.4343	0.287618	0.603556	0.476539	0.63369	0.999017
miR-548a-5p	15.1868	0.180831	0.575721	0.314094	0.753449	0.999017
miR-147b-5p	15.0096	1.07196	0.768322	1.3952	0.162955	0.999017
miR-449c-5p	14.9812	0.373863	0.612476	0.610413	0.541588	0.999017
miR-9903	14.97	0.582547	0.594569	0.979781	0.327194	0.999017
miR-1538	14.5416	-0.281642	0.577018	-0.4881	0.625479	0.999017
miR-548d-3p	14.4048	0.117667	0.594677	0.197866	0.84315	0.999017
miR-1291	14.4031	-0.304599	0.581256	-0.524035	0.600254	0.999017
miR-548l	14.2786	-0.0898527	0.606645	-0.148114	0.882253	0.999017
miR-3074-5p	14.1277	0.384625	0.621897	0.61847	0.536265	0.999017
miR-3143	14.1053	-0.414367	0.633359	-0.654238	0.512959	0.999017
miR-500b-5p	13.9804	0.247689	0.622713	0.397757	0.690809	0.999017
miR-4746-3p	13.6379	0.127776	0.630457	0.202673	0.839391	0.999017
miR-6500-3p	13.5058	-1.01106	0.754089	-1.34078	0.179993	0.999017
miR-1299	13.3992	-1.09587	0.6836	-1.60308	0.108917	0.999017
miR-2276-3p	13.216	-0.122181	0.608019	-0.200949	0.840739	0.999017
miR-627-3p	13.2057	0.592892	0.698608	0.848676	0.396062	0.999017
miR-6798-3p	13.079	0.262333	0.614579	0.426849	0.669489	0.999017
miR-939-5p	12.877	0.44291	0.616026	0.718978	0.472154	0.999017
miR-4791	12.8258	0.591047	0.686728	0.86067	0.38942	0.999017
miR-4479	12.7258	0.442161	0.687182	0.643441	0.519938	0.999017
miR-10b-5p	12.7056	-0.0183966	0.601456	-0.0305868	0.975599	0.999017
miR-6852-5p	12.5603	0.359112	0.626655	0.573063	0.566602	0.999017
miR-199b-5p	12.5331	-0.526394	0.972236	-0.541426	0.588214	0.999017
miR-1271-5p	12.5111	0.149736	0.828799	0.180666	0.85663	0.999017
miR-5584-5p	12.409	-0.178469	0.671415	-0.265811	0.790385	0.999017
miR-378b	12.3155	1.25259	0.704237	1.77864	0.075298	0.999017
miR-6781-3p	12.3096	0.351852	0.637918	0.551562	0.581248	0.999017
miR-101-2-5p	12.275	0.273515	0.663435	0.412271	0.680141	0.999017
miR-5587-5p	12.2553	0.235605	0.672075	0.350564	0.725916	0.999017
miR-375-3p	12.0263	0.210414	0.655779	0.320862	0.748315	0.999017
miR-3681-5p	11.977	1.03738	0.764915	1.3562	0.175034	0.999017
miR-215-5p	11.9609	-0.364237	0.622557	-0.585067	0.558503	0.999017
miR-214-5p	11.7907	0.0875427	0.679272	0.128877	0.897455	0.999017
miR-708-3p	11.7523	0.77	0.679795	1.13269	0.257343	0.999017
miR-3620-5p	11.6874	-0.0934594	0.695101	-0.134454	0.893043	0.999017
miR-937-5p	11.5382	-0.297529	0.698332	-0.426057	0.670066	0.999017
miR-939-3p	11.4618	-0.19467	0.75486	-0.257889	0.796493	0.999017
miR-2278	11.4616	-0.748781	0.697299	-1.07383	0.282899	0.999017
miR-3188	11.4307	-0.915278	0.705907	-1.2966	0.19477	0.999017
miR-3127-3p	11.3015	0.275558	0.649633	0.424175	0.671438	0.999017
miR-4667-3p	11.1486	-0.183154	0.652897	-0.280525	0.779075	0.999017
miR-488-3p	11.1449	0.593116	0.829824	0.714749	0.474764	0.999017
miR-4705	11.1152	0.0354905	0.969892	0.0365922	0.97081	0.999017
miR-6772-3p	11.0816	0.0432809	0.700368	0.0617973	0.950724	0.999017
miR-1179	10.9791	0.553082	0.745082	0.74231	0.457899	0.999017
miR-6881-3p	10.9509	0.361528	0.640507	0.564441	0.572454	0.999017
miR-1468-5p	10.9494	-0.229659	0.744357	-0.308533	0.757677	0.999017
miR-150-5p	10.9221	0.92423	0.724148	1.2763	0.201849	0.999017
miR-6769b-3p	10.8902	0.603044	0.668905	0.901538	0.367302	0.999017
miR-1976	10.8876	-0.357837	0.667481	-0.5361	0.59189	0.999017
miR-216a-5p	10.6987	-1.14033	0.670278	-1.70127	0.0888917	0.999017
miR-1910-3p	10.6557	-0.104867	0.79532	-0.131855	0.895099	0.999017
miR-570-5p&miR-548ai	10.628	0.0554579	0.708347	0.078292	0.937596	0.999017
miR-6516-5p	10.5483	0.236215	0.692815	0.340949	0.733142	0.999017
miR-217-5p	10.484	-0.711497	0.761133	-0.934787	0.349898	0.999017
miR-6850-5p	10.4789	-0.400118	0.947229	-0.422409	0.672727	0.999017
miR-3677-5p	10.3192	-0.216684	0.675861	-0.320604	0.74851	0.999017
miR-3939	10.2744	-0.221689	0.777169	-0.285252	0.775451	0.999017
miR-3174	10.25	-0.498908	0.821222	-0.607519	0.543506	0.999017
miR-4440	10.189	-0.44538	0.783845	-0.568199	0.5699	0.999017
miR-7114-3p	10.1732	-0.278188	0.681049	-0.40847	0.682929	0.999017
miR-378g	10.1509	0.637521	0.720461	0.88488	0.376222	0.999017
miR-224-3p	10.1329	0.307057	0.942693	0.325723	0.744634	0.999017
miR-4677-5p	10.105	0.691735	0.681152	1.01554	0.30985	0.999017
miR-4435	10.0727	-0.426519	0.743017	-0.574037	0.565943	0.999017
miR-548ae-3p&miR-548aq-3p	9.98211	1.00878	0.737426	1.36798	0.171319	0.999017
miR-548p	9.87185	0.490488	0.723399	0.678032	0.497751	0.999017
miR-548aq-5p	9.85937	0.775033	0.731625	1.05933	0.289449	0.999017
miR-3180-3p&miR-3180	9.84895	0.633332	0.778925	0.813085	0.416169	0.999017
miR-1266-5p	9.83539	-0.503919	0.732491	-0.687952	0.491483	0.999017
miR-6513-3p	9.78759	0.215238	0.719818	0.299018	0.764927	0.999017
miR-5580-3p	9.70755	-0.592773	0.730105	-0.811901	0.416848	0.999017
miR-9899	9.70521	0.0144236	0.747622	0.0192926	0.984608	0.999017
miR-1255a	9.70364	0.568312	0.718656	0.790799	0.429061	0.999017
miR-548q	9.70201	0.630725	0.6976	0.904136	0.365923	0.999017
miR-598-5p	9.64051	-0.337617	0.829602	-0.406963	0.684035	0.999017
miR-1285-5p	9.61287	0.671317	0.709199	0.946584	0.343851	0.999017
miR-6824-3p	9.54491	0.302649	0.723013	0.418594	0.675513	0.999017
miR-187-3p	9.53913	0.723679	0.750879	0.963776	0.335158	0.999017
miR-548e-5p	9.41407	0.418185	0.712495	0.586931	0.55725	0.999017
miR-4768-5p	9.37521	0.265468	0.742638	0.357466	0.720743	0.999017
miR-624-3p	9.30817	0.397664	0.763416	0.520901	0.602435	0.999017
miR-296-3p	9.06223	-0.290966	0.738847	-0.393811	0.693721	0.999017
miR-1914-5p	9.06113	-0.285928	0.737642	-0.387625	0.698294	0.999017
miR-12135	9.0127	1.34998	0.752282	1.79451	0.0727321	0.999017
miR-6894-3p	8.87259	1.06821	0.779917	1.36965	0.170795	0.999017
miR-5196-3p	8.86339	0.379709	0.741442	0.512123	0.608565	0.999017
miR-152-5p	8.79996	-0.924362	0.93982	-0.983552	0.325336	0.999017
miR-3934-3p	8.70269	-0.738774	0.728642	-1.01391	0.310628	0.999017
miR-519c-5p&miR-519b-5p&miR-523-5p&miR-518e-5p&miR-522-5p&miR-519a-5p	8.68311	0.400704	0.958307	0.418137	0.675847	0.999017
miR-4725-3p	8.6686	-0.197306	0.733384	-0.269036	0.787902	0.999017
miR-6783-3p	8.55282	-0.612789	0.80705	-0.759296	0.447676	0.999017
miR-6734-5p	8.54119	-0.353405	0.766005	-0.461362	0.644539	0.999017
miR-127-3p	8.51282	0.844267	0.8385	1.00688	0.313993	0.999017
miR-3944-3p	8.38636	0.406963	0.736774	0.552358	0.580703	0.999017
miR-1262	8.35992	0.676025	0.851525	0.7939	0.427254	0.999017
miR-4717-3p	8.34147	0.538329	0.75354	0.7144	0.47498	0.999017
miR-6844	8.30065	-0.793212	0.771924	-1.02758	0.304148	0.999017
miR-4689	8.11802	-0.160096	0.788991	-0.202912	0.839204	0.999017
miR-184	8.05698	-0.632707	0.999563	-0.632983	0.526744	0.999017
miR-1276	7.95011	0.169996	0.909349	0.186942	0.851706	0.999017
miR-190a-3p	7.93777	-0.702703	0.79008	-0.889408	0.373784	0.999017
miR-550b-3p	7.9309	0.89292	0.782884	1.14055	0.254056	0.999017
miR-548at-5p	7.92649	0.651621	0.774856	0.840958	0.400371	0.999017
miR-6766-3p	7.85577	-0.129853	0.838289	-0.154903	0.876898	0.999017
miR-4725-5p	7.74352	-1.13404	0.801669	-1.4146	0.157187	0.999017
miR-9898	7.69249	-0.514179	0.771198	-0.666728	0.504946	0.999017
miR-324-3p	7.67518	-0.739457	0.837192	-0.883259	0.377096	0.999017
miR-5008-5p	7.64039	0.194081	0.779619	0.248944	0.803404	0.999017
miR-3127-5p	7.58851	-0.347734	0.788704	-0.440893	0.659291	0.999017
miR-4758-3p	7.56929	0.130402	0.845486	0.154234	0.877425	0.999017
miR-6869-5p	7.51437	0.530782	0.902332	0.588233	0.556376	0.999017
miR-548u	7.48845	-0.0596922	0.852013	-0.0700602	0.944146	0.999017
miR-4731-3p	7.48118	0.487013	0.79079	0.615856	0.537989	0.999017
miR-6816-3p	7.40576	0.701717	0.791186	0.886918	0.375123	0.999017
miR-518a-5p&miR-527	7.31605	-0.578194	1.00836	-0.5734	0.566374	0.999017
miR-1304-5p	7.21109	0.306789	0.790984	0.387857	0.698122	0.999017
miR-4747-5p	7.17718	0.154398	0.903635	0.170864	0.864331	0.999017
miR-499b-5p	7.1767	0.0600646	0.803331	0.0747695	0.940398	0.999017
miR-548v	7.13842	0.606372	0.787255	0.770236	0.44116	0.999017
miR-4660	7.07984	-0.290034	0.826624	-0.350865	0.725689	0.999017
miR-6858-3p	7.06256	0.223172	0.9045	0.246735	0.805113	0.999017
miR-7156-5p	6.98025	1.10774	0.99052	1.11834	0.263423	0.999017
miR-6885-3p	6.97637	-0.260095	0.823259	-0.315933	0.752054	0.999017
miR-8485	6.93887	0.824379	0.857442	0.96144	0.336331	0.999017
miR-6750-3p	6.93344	0.134651	0.831725	0.161894	0.871389	0.999017
miR-219b-3p	6.93175	0.0769887	0.885238	0.0869695	0.930696	0.999017
miR-6833-3p	6.92231	0.56968	0.823069	0.692141	0.488849	0.999017
miR-1278	6.90862	0.312056	0.81068	0.384931	0.700289	0.999017
miR-6511b-5p	6.73101	-0.442008	0.882337	-0.500952	0.616405	0.999017
miR-3617-3p	6.71252	-0.687368	0.872816	-0.787529	0.430972	0.999017
miR-6743-3p	6.60914	-0.346398	0.835716	-0.414493	0.678513	0.999017
miR-153-3p	6.59782	0.230959	0.918207	0.251532	0.801403	0.999017
miR-3183	6.59299	0.028293	0.864492	0.0327279	0.973892	0.999017
miR-5010-5p	6.58098	-0.109798	0.998537	-0.109959	0.912442	0.999017
miR-1295a	6.53782	-0.642397	0.855487	-0.750914	0.452705	0.999017
miR-3064-5p	6.46375	0.0505429	0.870781	0.0580432	0.953714	0.999017
miR-6857-3p	6.45313	-0.243633	0.829245	-0.293801	0.76891	0.999017
miR-494-3p	6.419	1.60798	0.98076	1.63952	0.101104	0.999017
miR-4683	6.40828	-1.07369	0.833995	-1.28741	0.197952	0.999017
miR-5580-5p	6.39993	-0.169237	0.911474	-0.185674	0.8527	0.999017
miR-143-5p	6.397	-0.205769	0.880804	-0.233615	0.815284	0.999017
miR-4786-3p	6.25472	-0.0932679	0.883523	-0.105564	0.915929	0.999017
miR-548n	6.23693	0.262724	0.916491	0.286663	0.77437	0.999017
miR-4668-3p	6.2229	-0.40967	1.03815	-0.394617	0.693125	0.999017
miR-2116-3p	6.21987	0.145075	0.838119	0.173096	0.862576	0.999017
miR-548bc	6.18948	-0.447966	0.858985	-0.521506	0.602015	0.999017
miR-6732-3p	6.1547	-0.31593	0.853915	-0.369979	0.711398	0.999017
miR-6870-3p	6.14737	-1.1349	0.84648	-1.34073	0.18001	0.999017
miR-6726-3p	6.14412	-1.28637	0.881472	-1.45934	0.144471	0.999017
miR-6784-3p	6.10281	-0.395428	0.880052	-0.449323	0.653199	0.999017
miR-205-5p	6.08247	0.990188	0.986011	1.00424	0.315265	0.999017
miR-6805-5p	6.08099	0.085189	0.872132	0.0976791	0.922187	0.999017
miR-146b-3p	6.01377	1.02086	1.03489	0.98644	0.323917	0.999017
miR-4761-5p	6.00786	-0.169989	0.875775	-0.194101	0.846097	0.999017
miR-204-3p	5.99574	0.835206	0.901332	0.926635	0.354116	0.999017
miR-1913	5.98619	-0.0224083	0.957179	-0.0234108	0.981323	0.999017
miR-10523-5p	5.92863	0.0573938	0.975839	0.0588148	0.9531	0.999017
miR-5581-3p	5.91738	0.33516	0.87479	0.383132	0.701622	0.999017
miR-3141	5.88204	0.67173	0.943414	0.712021	0.476452	0.999017
miR-3131	5.82324	-0.165551	0.851428	-0.194439	0.845832	0.999017
miR-3117-3p	5.74267	-0.678565	0.973077	-0.69734	0.48559	0.999017
miR-3690	5.74251	-0.973033	1.14355	-0.850886	0.394832	0.999017
miR-378e	5.73366	1.54032	0.953201	1.61594	0.106106	0.999017
miR-4429	5.73324	0.656878	0.936551	0.701379	0.483066	0.999017
miR-6764-5p	5.68133	0.126443	0.877769	0.14405	0.885461	0.999017
miR-6807-3p	5.67612	0.0359357	0.924253	0.0388808	0.968985	0.999017
miR-1256	5.64878	-1.00373	0.955999	-1.04993	0.293752	0.999017
miR-4749-3p	5.61648	0.871654	0.89707	0.971668	0.331216	0.999017
miR-6880-3p	5.60538	0.493715	0.899115	0.549113	0.582928	0.999017
miR-548ab	5.54115	1.08501	1.01146	1.07272	0.283395	0.999017
miR-4749-5p	5.51263	-0.0287089	0.889155	-0.0322878	0.974243	0.999017
miR-7110-3p	5.51085	0.849903	0.93733	0.906727	0.364551	0.999017
miR-4745-5p	5.46413	-0.0390567	0.952731	-0.0409945	0.9673	0.999017
miR-6804-5p	5.42517	-0.388907	0.912754	-0.426081	0.670049	0.999017
miR-1226-5p	5.4099	0.264241	0.920428	0.287085	0.774047	0.999017
miR-2355-3p	5.40827	0.0477648	0.907344	0.0526424	0.958017	0.999017
miR-664b-5p	5.3604	0.642676	0.92074	0.697999	0.485178	0.999017
miR-6729-3p	5.33845	-0.326984	0.89773	-0.364234	0.715683	0.999017
miR-548ar-3p	5.33557	0.554831	0.902053	0.615076	0.538505	0.999017
miR-144-5p	5.30508	0.6295	1.01676	0.619126	0.535834	0.999017
miR-676-3p	5.30308	1.54326	1.15807	1.33261	0.182659	0.999017
miR-6734-3p	5.28728	-0.547455	1.17791	-0.464767	0.642099	0.999017
miR-4651	5.28166	0.0845075	0.994296	0.0849923	0.932268	0.999017
miR-6827-3p	5.22004	0.0643751	0.920515	0.0699337	0.944246	0.999017
miR-6800-3p	5.21031	0.201393	0.918139	0.219349	0.826378	0.999017
miR-202-5p	5.17691	1.18856	1.14326	1.03962	0.298516	0.999017
miR-6516-3p	5.15601	0.649988	0.962708	0.675166	0.49957	0.999017
miR-6855-3p	5.15568	-0.425926	0.928564	-0.458694	0.646454	0.999017
miR-6854-3p	5.13924	0.0978627	0.956318	0.102333	0.918493	0.999017
miR-3684	5.12	0.403963	1.0244	0.394339	0.69333	0.999017
miR-6716-3p	5.09756	-0.309339	0.935375	-0.330711	0.740863	0.999017
miR-548ay-3p	5.03652	0.185227	0.965279	0.191889	0.847829	0.999017
miR-619-5p	4.92587	0.25377	0.953105	0.266256	0.790042	0.999017
miR-6720-5p	4.87959	-1.36933	0.982723	-1.3934	0.163498	0.999017
miR-96-3p	4.8756	-0.489335	0.945889	-0.517329	0.604927	0.999017
miR-659-5p	4.87509	0.422993	0.992328	0.426263	0.669916	0.999017
miR-4747-3p	4.83507	0.211033	0.947463	0.222734	0.823742	0.999017
miR-4726-5p	4.83402	0.204319	1.01188	0.20192	0.839979	0.999017
miR-3664-3p	4.77146	-0.797951	1.08161	-0.737742	0.460671	0.999017
miR-3911	4.76576	-0.762909	0.987084	-0.772892	0.439586	0.999017
miR-6808-3p	4.75611	-0.0662656	1.01917	-0.0650195	0.948158	0.999017
miR-4687-5p	4.71784	-0.205837	1.09266	-0.188382	0.850577	0.999017
miR-6746-3p	4.71004	-0.833815	1.11136	-0.750267	0.453094	0.999017
miR-125b-2-3p	4.68301	-0.165759	1.07542	-0.154134	0.877504	0.999017
miR-4671-3p	4.66967	0.507262	1.03863	0.488393	0.625271	0.999017
miR-6840-3p	4.64194	-0.75071	1.04523	-0.718225	0.472618	0.999017
miR-6895-3p	4.62743	0.290033	1.00797	0.287739	0.773547	0.999017
miR-3165	4.61799	0.467364	1.03197	0.452887	0.65063	0.999017
miR-7703	4.59539	-0.619086	1.02775	-0.602371	0.546928	0.999017
miR-6777-5p	4.57765	-0.19029	0.985094	-0.193169	0.846827	0.999017
miR-4676-3p	4.57088	-1.39757	1.1552	-1.20981	0.226352	0.999017
miR-6737-3p	4.54902	1.14029	1.0311	1.10589	0.268773	0.999017
miR-6892-5p	4.5315	0.459235	1.00484	0.457025	0.647653	0.999017
miR-197-5p	4.52145	-0.326836	0.979331	-0.333734	0.738581	0.999017
miR-1234-3p	4.51681	0.0259944	1.03313	0.0251609	0.979927	0.999017
miR-6749-3p	4.50139	0.235906	0.984945	0.239512	0.810708	0.999017
miR-577	4.48086	0.704076	1.17228	0.600603	0.548104	0.999017
miR-5000-3p	4.453	0.19987	1.03464	0.193178	0.846819	0.999017
miR-4638-3p	4.43107	-0.462348	0.961726	-0.480748	0.630695	0.999017
miR-3064-3p	4.40576	0.918958	1.06447	0.863301	0.387972	0.999017
miR-549a-3p	4.37563	-0.841997	1.0983	-0.766635	0.443299	0.999017
miR-4474-3p	4.35625	-0.0127596	1.00173	-0.0127376	0.989837	0.999017
miR-3609	4.31659	0.882444	1.08118	0.816186	0.414394	0.999017
miR-4802-3p	4.293	-0.0491367	1.30742	-0.037583	0.97002	0.999017
miR-942-3p	4.28537	-0.263022	0.998275	-0.263476	0.792184	0.999017
miR-6733-3p	4.27512	0.291808	1.00879	0.289266	0.772378	0.999017
miR-6762-3p	4.26559	0.229942	1.02968	0.223313	0.823292	0.999017
miR-4750-5p	4.26207	-1.00244	1.12553	-0.89064	0.373122	0.999017
miR-4473	4.24568	0.811387	1.05211	0.771196	0.440591	0.999017
miR-6873-3p	4.24462	0.65544	1.01506	0.645714	0.518464	0.999017
miR-4766-3p	4.18049	0.228588	1.02224	0.223614	0.823057	0.999017
miR-653-5p	4.17101	-0.47927	1.09181	-0.438968	0.660685	0.999017
miR-2114-3p	4.16021	0.976039	1.05807	0.922475	0.356281	0.999017
miR-5584-3p	4.1416	0.252368	1.04423	0.241678	0.80903	0.999017
miR-605-5p	4.11584	-0.0768512	1.04174	-0.0737722	0.941192	0.999017
miR-6739-3p	4.10039	-0.901312	1.04655	-0.86122	0.389117	0.999017
miR-6889-3p	4.06042	0.052224	1.13287	0.0460986	0.963232	0.999017
miR-6770-5p	4.05843	-0.997254	1.04815	-0.951442	0.34138	0.999017
miR-4657	4.02479	-0.674819	1.08626	-0.621233	0.534446	0.999017
miR-4684-3p	4.00502	0.497836	1.03318	0.481848	0.629914	0.999017
miR-4470	3.98929	-0.325029	1.03183	-0.315002	0.75276	0.999017
miR-3681-3p	3.98587	0.569228	1.05128	0.541459	0.588191	0.999017
miR-1-3p	3.98401	0.681656	1.08417	0.628733	0.529524	0.999017
miR-3140-3p	3.97714	-0.0281785	1.0173	-0.0276991	0.977902	0.999017
miR-6820-5p	3.97089	-0.0842939	1.03589	-0.0813736	0.935145	0.999017
miR-4668-5p	3.96924	-0.204565	1.08543	-0.188464	0.850513	0.999017
miR-3177-5p	3.95978	0.370917	1.11382	0.333015	0.739123	0.999017
miR-6727-3p	3.93707	-0.638489	1.15259	-0.553962	0.579605	0.999017
miR-6827-5p	3.93387	0.386463	1.06485	0.362926	0.71666	0.999017
miR-6838-3p	3.92396	0.699128	1.10998	0.629855	0.528789	0.999017
miR-4512	3.88311	-0.405214	1.08167	-0.37462	0.707943	0.999017
miR-1228-5p	3.85924	0.798734	1.12082	0.712632	0.476074	0.999017
miR-6514-3p	3.84178	1.07892	1.09289	0.987225	0.323532	0.999017
miR-6853-3p	3.79081	-0.545203	1.11952	-0.486999	0.626259	0.999017
miR-4676-5p	3.78896	-0.30354	1.06735	-0.284386	0.776114	0.999017
miR-6783-5p	3.77138	-0.603125	1.0943	-0.551151	0.58153	0.999017
miR-6758-3p	3.73374	-0.882525	1.10668	-0.79745	0.42519	0.999017
miR-6514-5p	3.72378	-0.540486	1.03699	-0.521204	0.602225	0.999017
miR-3664-5p	3.72161	-0.430192	1.12947	-0.380879	0.703293	0.999017
miR-6789-3p	3.71863	-0.611903	1.09644	-0.558081	0.576789	0.999017
miR-6752-3p	3.7167	-0.271631	1.20655	-0.22513	0.821878	0.999017
miR-548aw	3.71608	1.36073	1.17537	1.1577	0.246985	0.999017
miR-6742-3p	3.70237	-1.73564	1.12203	-1.54687	0.121894	0.999017
miR-548ah-3p&miR-548am-3p	3.67923	0.305049	1.06844	0.285508	0.775255	0.999017
miR-580-3p	3.65714	0.667568	1.12753	0.592063	0.553808	0.999017
miR-6851-3p	3.65702	-0.195187	1.10265	-0.177016	0.859496	0.999017
miR-4742-5p	3.64677	-0.438831	1.10516	-0.397074	0.691313	0.999017
miR-6825-5p	3.63794	1.44417	1.15163	1.25402	0.209836	0.999017
miR-6733-5p	3.62774	-1.17143	1.17627	-0.995886	0.319306	0.999017
miR-5585-3p	3.62129	-1.29574	1.16087	-1.11618	0.264344	0.999017
miR-10395-3p	3.60541	0.287596	1.27091	0.226292	0.820975	0.999017
miR-6845-3p	3.5483	-0.761978	1.0852	-0.702151	0.482585	0.999017
miR-7851-3p	3.54403	-0.462544	1.10861	-0.41723	0.67651	0.999017
miR-6764-3p	3.51887	-0.473598	1.13471	-0.417373	0.676406	0.999017
miR-515-5p	3.51396	3.0706	1.74354	1.76113	0.0782163	0.999017
miR-1273c	3.48971	0.622518	1.11921	0.556214	0.578065	0.999017
miR-6789-5p	3.478	0.211031	1.13253	0.186335	0.852182	0.999017
miR-1295b-3p	3.4732	0.604958	1.15237	0.524967	0.599606	0.999017
miR-6877-5p	3.47103	0.277432	1.10517	0.251032	0.80179	0.999017
miR-548t-5p	3.45856	-0.305341	1.10137	-0.277238	0.781598	0.999017
miR-216b-5p	3.42614	0.588709	1.13077	0.520625	0.602628	0.999017
miR-1286	3.41444	-1.20099	1.22441	-0.980873	0.326655	0.999017
miR-6735-3p	3.41073	0.257843	1.12236	0.229732	0.8183	0.999017
miR-663b	3.39501	-1.79111	1.47412	-1.21504	0.224353	0.999017
miR-6756-3p	3.38962	0.192061	1.10018	0.174572	0.861416	0.999017
miR-4467	3.36346	0.873204	1.15404	0.756652	0.449258	0.999017
miR-3187-5p	3.34285	-0.94552	1.287	-0.734668	0.462542	0.999017
miR-6780b-3p	3.33286	-0.111173	1.14947	-0.0967166	0.922951	0.999017
miR-4424	3.30338	-0.86127	1.18857	-0.724625	0.468682	0.999017
miR-6879-3p	3.29581	-0.383328	1.32711	-0.288845	0.7727	0.999017
miR-651-3p	3.27499	0.191348	1.18826	0.161032	0.872068	0.999017
miR-145-3p	3.27175	-0.6656	1.12452	-0.591896	0.55392	0.999017
miR-3662	3.26959	0.480161	1.14359	0.419871	0.67458	0.999017
miR-6851-5p	3.26793	0.315896	1.2793	0.246928	0.804964	0.999017
miR-615-5p	3.22982	-0.153867	1.20158	-0.128054	0.898106	0.999017
miR-1284	3.20824	-0.0457616	1.23696	-0.0369951	0.970489	0.999017
miR-6810-3p	3.19014	0.901603	1.24917	0.721762	0.470441	0.999017
miR-3181	3.18689	0.692166	1.21173	0.571222	0.567849	0.999017
miR-5090	3.16439	-0.401674	1.19695	-0.335581	0.737187	0.999017
miR-4687-3p	3.1293	1.26048	1.26749	0.994468	0.319995	0.999017
miR-6806-3p	3.11243	-0.847102	1.27379	-0.665024	0.506035	0.999017
miR-3682-3p	3.10936	0.624976	1.26324	0.494738	0.620785	0.999017
miR-3192-5p	3.10405	0.272111	1.2506	0.217584	0.827753	0.999017
miR-6811-5p	3.08522	-1.0682	1.28972	-0.828239	0.407535	0.999017
miR-381-3p	3.07492	-0.161659	1.36885	-0.118099	0.905989	0.999017
miR-7845-5p	3.06572	-0.363427	1.34571	-0.270064	0.787111	0.999017
miR-6840-5p	3.06034	0.0866243	1.27952	0.0677004	0.946024	0.999017
miR-5692c&miR-5692b	3.05859	1.10244	1.43254	0.769567	0.441557	0.999017
miR-4654	3.04161	-0.279367	1.34973	-0.20698	0.836025	0.999017
miR-6768-5p	3.0247	-0.0138877	1.26531	-0.0109758	0.991243	0.999017
miR-6748-3p	3.00785	-0.992555	1.27484	-0.778573	0.436231	0.999017
miR-3152-5p	3.00004	0.0731273	1.31601	0.0555675	0.955686	0.999017
miR-6848-5p	2.95033	-0.627247	1.2451	-0.503774	0.61442	0.999017
miR-4726-3p	2.9265	0.580715	1.19029	0.487877	0.625637	0.999017
miR-6515-5p	2.90196	0.0621238	1.30333	0.0476654	0.961983	0.999017
miR-511-5p	2.88378	-0.35548	1.19971	-0.296305	0.766997	0.999017
miR-137-5p	2.87321	-1.49337	1.23127	-1.21287	0.225178	0.999017
miR-3124-5p	2.86572	0.15334	1.22003	0.125685	0.899981	0.999017
miR-943	2.82573	-0.385002	1.41951	-0.271223	0.78622	0.999017
miR-6779-5p	2.7923	0.980643	1.56821	0.625326	0.531757	0.999017
miR-2116-5p	2.75618	0.463547	1.21589	0.381242	0.703023	0.999017
miR-3200-5p	2.75461	2.50139	1.53138	1.63342	0.102382	0.999017
miR-4767	2.75433	0.847612	1.29987	0.652077	0.514352	0.999017
miR-6776-3p	2.73837	0.23347	1.36316	0.171271	0.864011	0.999017
miR-9986	2.73615	0.403368	1.2376	0.325928	0.744479	0.999017
miR-141-5p	2.73425	-0.638122	1.24809	-0.511277	0.609157	0.999017
miR-4449	2.72398	-0.838299	1.26218	-0.664165	0.506585	0.999017
miR-511-3p	2.72002	0.548912	1.38725	0.395685	0.692337	0.999017
miR-3173-3p	2.704	0.351783	1.25	0.281427	0.778383	0.999017
miR-3158-5p	2.69295	0.804836	1.26632	0.63557	0.525057	0.999017
miR-602	2.68717	-0.877926	1.26265	-0.695304	0.486865	0.999017
miR-3935	2.68432	0.653222	1.45178	0.449947	0.652749	0.999017
miR-1322	2.68211	0.860724	1.42715	0.603108	0.546437	0.999017
miR-1289	2.67908	-0.605739	1.26038	-0.4806	0.6308	0.999017
miR-6871-3p	2.67565	1.22968	1.30147	0.944837	0.344742	0.999017
miR-7108-5p	2.67314	-0.0674643	1.24397	-0.0542331	0.956749	0.999017
miR-5193	2.65633	-0.685581	1.29398	-0.529824	0.596234	0.999017
miR-6721-5p	2.64425	0.751599	1.2475	0.602485	0.546851	0.999017
miR-3922-5p	2.64284	0.131513	1.43035	0.0919446	0.926742	0.999017
miR-3692-5p	2.6026	-0.0277877	1.32098	-0.0210356	0.983217	0.999017
miR-6801-3p	2.5969	-0.110014	1.23672	-0.0889564	0.929117	0.999017
miR-3913-5p	2.5948	1.13564	1.3111	0.866174	0.386395	0.999017
miR-378f	2.59358	-0.12085	1.34744	-0.0896885	0.928535	0.999017
miR-2682-5p	2.59179	-0.195842	1.26757	-0.154502	0.877214	0.999017
miR-6738-3p	2.58629	-0.646053	1.30686	-0.494355	0.621055	0.999017
miR-4645-3p	2.58497	-0.45806	1.39241	-0.328969	0.742179	0.999017
miR-4655-5p	2.57526	-0.474816	1.31125	-0.362108	0.717271	0.999017
miR-517a-3p&miR-517b-3p	2.5593	1.74255	1.75397	0.993491	0.320471	0.999017
miR-4665-5p	2.54547	-0.626969	1.29931	-0.482539	0.629423	0.999017
miR-5690	2.5431	-0.0781877	1.33768	-0.0584501	0.95339	0.999017
miR-548j-3p	2.53308	0.653727	1.30832	0.49967	0.617307	0.999017
miR-6780a-5p	2.53095	-0.238969	1.38368	-0.172705	0.862883	0.999017
miR-6842-3p	2.50147	0.604701	1.30575	0.463108	0.643287	0.999017
miR-6786-3p	2.49418	0.0507878	1.28944	0.0393876	0.968581	0.999017
miR-6861-3p	2.4766	-0.919682	1.34325	-0.684668	0.493553	0.999017
miR-548ba	2.46578	-1.14801	1.60839	-0.713763	0.475374	0.999017
miR-4647	2.46363	0.268876	1.37492	0.195557	0.844957	0.999017
miR-6815-5p	2.45009	0.0678922	1.33716	0.0507735	0.959506	0.999017
miR-643	2.44363	0.392434	1.30911	0.299771	0.764352	0.999017
miR-6813-5p	2.44315	2.29982	1.53784	1.49549	0.134786	0.999017
miR-592	2.44016	0.283463	1.59241	0.178009	0.858716	0.999017
miR-3150a-5p	2.43904	0.0979757	1.32393	0.0740039	0.941007	0.999017
miR-4755-5p	2.43634	-0.19712	1.32387	-0.148897	0.881635	0.999017
miR-6720-3p	2.43076	-3.27837	1.68162	-1.94953	0.0512324	0.999017
miR-6889-5p	2.40609	0.959725	1.3787	0.696109	0.486361	0.999017
miR-4723-3p	2.39089	0.0301708	1.2915	0.0233611	0.981362	0.999017
miR-520b-3p&miR-520c-3p	2.38599	2.27805	1.86027	1.22458	0.220732	0.999017
miR-4734	2.38381	-0.954013	1.32022	-0.722619	0.469914	0.999017
miR-6513-5p	2.38122	2.26018	1.56757	1.44183	0.14935	0.999017
miR-3916	2.37685	1.53791	1.45112	1.05981	0.289232	0.999017
miR-504-5p	2.37292	2.37772	1.82211	1.30492	0.191918	0.999017
miR-4684-5p	2.3652	-0.337611	1.32843	-0.254143	0.799385	0.999017
miR-548i	2.36242	-3.02994	1.58988	-1.90577	0.0566801	0.999017
miR-509-3p	2.35355	-2.30046	1.48936	-1.5446	0.122443	0.999017
miR-5582-3p	2.35024	0.130637	1.64386	0.0794701	0.936659	0.999017
miR-135a-5p	2.34081	-0.951799	1.59022	-0.598533	0.549485	0.999017
miR-6869-3p	2.33578	0.289215	1.34793	0.214563	0.830108	0.999017
miR-5187-5p	2.31792	0.478844	1.33404	0.358944	0.719637	0.999017
miR-5583-5p	2.31519	-0.0146867	1.30119	-0.0112871	0.990994	0.999017
miR-2681-3p	2.29933	0.882843	1.47482	0.59861	0.549433	0.999017
miR-5088-3p	2.29528	1.09541	1.6166	0.677601	0.498025	0.999017
miR-6781-5p	2.28386	-0.845169	1.48012	-0.571015	0.56799	0.999017
miR-3938	2.26684	0.346195	1.37012	0.252675	0.80052	0.999017
miR-1292-3p	2.26144	1.58911	1.49829	1.06062	0.288864	0.999017
miR-2276-5p	2.25928	1.28781	1.47819	0.871211	0.383639	0.999017
miR-6753-3p	2.24784	-0.940732	1.34915	-0.697275	0.48563	0.999017
miR-3133	2.22057	-0.149963	1.32841	-0.11289	0.910118	0.999017
miR-6814-3p	2.20436	0.28871	1.35054	0.213774	0.830723	0.999017
miR-4761-3p	2.19386	0.847085	1.51337	0.559736	0.57566	0.999017
miR-7109-3p	2.17321	-1.23988	1.38278	-0.896659	0.369901	0.999017
miR-4999-5p	2.17241	-0.221505	1.36037	-0.162827	0.870654	0.999017
miR-6866-5p	2.16077	-1.29831	1.44204	-0.900328	0.367946	0.999017
miR-4786-5p	2.15404	0.43543	1.53561	0.283555	0.776751	0.999017
miR-4714-3p	2.15	0.117865	1.38439	0.0851386	0.932151	0.999017
miR-512-3p	2.14967	3.14987	2.26678	1.38958	0.164656	0.999017
miR-6881-5p	2.1386	-0.505069	1.59431	-0.316795	0.751399	0.999017
miR-548h-5p	2.13813	1.50075	1.49481	1.00397	0.315392	0.999017
miR-6832-3p	2.13017	-1.2048	1.52501	-0.790032	0.429509	0.999017
miR-4662a-3p	2.12855	-0.9886	1.42011	-0.696144	0.486339	0.999017
miR-6509-3p	2.10429	-0.187583	1.58448	-0.118388	0.90576	0.999017
miR-7108-3p	2.10136	2.13505	1.6782	1.27223	0.203293	0.999017
miR-1537-5p	2.08051	0.173432	1.4999	0.115629	0.907947	0.999017
miR-885-5p	2.07806	-1.24668	1.50835	-0.826521	0.408509	0.999017
miR-4422	2.0616	-0.127562	1.5245	-0.0836744	0.933315	0.999017
miR-6854-5p	2.05483	-0.0216967	1.38302	-0.0156879	0.987483	0.999017
miR-6741-5p	2.04208	0.300855	1.50413	0.20002	0.841465	0.999017
miR-4789-3p	2.0386	0.226723	1.49105	0.152057	0.879142	0.999017
miR-5008-3p	2.02772	0.822434	1.77573	0.463153	0.643255	0.999017
miR-6770-3p	2.0234	-0.78534	1.62045	-0.484642	0.627931	0.999017
miR-3155a&miR-3155b	2.01477	-0.449367	1.39958	-0.321073	0.748155	0.999017
miR-4659a-3p&miR-4659b-3p	2.00647	0.394694	1.49847	0.263398	0.792244	0.999017
miR-1323	1.99018	3.03113	1.92557	1.57415	0.115453	0.999017
miR-6735-5p	1.99018	-0.685763	1.40023	-0.489752	0.62431	0.999017
miR-6811-3p	1.98832	-0.426994	1.43613	-0.297322	0.766221	0.999017
miR-499a-3p	1.97774	-0.778087	1.79048	-0.43457	0.663875	0.999017
miR-4640-3p	1.97211	0.0475044	1.43513	0.0331011	0.973594	0.999017
miR-514a-3p	1.96589	-0.879739	1.58309	-0.555709	0.57841	0.999017
miR-5006-3p	1.94801	0.448274	1.56485	0.286465	0.774522	0.999017
miR-376c-3p	1.93485	3.01753	1.78827	1.6874	0.0915258	0.999017
miR-3126-5p	1.91835	2.04714	1.71808	1.19153	0.233447	0.999017
miR-6740-3p	1.91339	-1.47042	1.53352	-0.958852	0.337633	0.999017
miR-4748	1.90964	-0.0191599	1.45469	-0.0131711	0.989491	0.999017
miR-409-3p	1.8888	-1.86771	1.63144	-1.14483	0.252282	0.999017
miR-379-5p	1.88746	-0.520038	1.59792	-0.325448	0.744842	0.999017
miR-6793-5p	1.88641	1.26064	1.56011	0.808044	0.419065	0.999017
miR-5583-3p	1.88585	-1.45294	1.72193	-0.843784	0.39879	0.999017
miR-12114	1.87797	1.10589	1.59467	0.693493	0.488	0.999017
miR-5003-5p	1.87551	-1.24795	1.56263	-0.798623	0.424509	0.999017
miR-3138	1.87171	-1.78052	1.70364	-1.04513	0.295963	0.999017
miR-6884-3p	1.86638	1.19081	1.61491	0.737382	0.46089	0.999017
miR-1915-5p	1.86546	-2.04718	1.77554	-1.15299	0.248913	0.999017
miR-543	1.86422	0.82945	1.57961	0.525098	0.599515	0.999017
miR-11399	1.86225	-0.368485	1.59524	-0.23099	0.817323	0.999017
miR-580-5p	1.85366	-0.637331	1.55236	-0.410557	0.681398	0.999017
miR-3140-5p	1.83803	2.93237	1.85845	1.57786	0.114599	0.999017
miR-518b	1.82607	2.94387	2.0712	1.42134	0.155219	0.999017
miR-6510-3p	1.82504	1.70225	1.68533	1.01004	0.312477	0.999017
miR-6807-5p	1.821	1.1539	1.62347	0.710759	0.477234	0.999017
miR-5000-5p	1.81066	-0.609193	1.72272	-0.353624	0.723621	0.999017
miR-6799-5p	1.80876	-0.311586	1.47945	-0.210609	0.833192	0.999017
miR-1236-3p	1.78503	0.363311	1.59991	0.227082	0.82036	0.999017
miR-4431	1.78062	0.33299	1.62862	0.204462	0.837993	0.999017
miR-374c-3p	1.7734	1.07462	1.60399	0.669967	0.502879	0.999017
miR-3149	1.76366	1.64882	1.66965	0.987527	0.323384	0.999017
miR-3198	1.76227	-0.637031	1.70334	-0.37399	0.708412	0.999017
miR-6757-3p	1.75658	0.120601	1.55059	0.0777774	0.938005	0.999017
miR-6727-5p	1.75576	1.05911	1.7607	0.601528	0.547488	0.999017
miR-6509-5p	1.73845	-1.27277	1.58995	-0.800511	0.423415	0.999017
miR-588	1.73579	0.279633	1.51261	0.184868	0.853333	0.999017
miR-515-3p	1.73362	3.97975	2.22398	1.78947	0.0735391	0.999017
miR-503-3p	100.492	-0.0050157	0.56296	-0.0089095	0.992891	0.999511
miR-6791-3p	13.5618	0.00518713	0.654593	0.00792421	0.993677	0.999511
miR-374a-5p	16193.2	0.00133818	0.265341	0.00504325	0.995976	0.999621
miR-30e-3p	3449.04	0.00136976	0.26996	0.00507392	0.995952	0.999621
miR-6850-3p	6.5849	-0.0039097	0.946383	-0.0041312	0.996704	0.999621
miR-26b-5p	18036.5	-3.57e-07	0.260595	-1.37e-06	0.999999	0.999999
miR-10a-5p	8908.33	0.00019699	0.217979	0.00090373	0.999279	0.999999
miR-3648	2.70807	0.0004164	1.23611	0.00033686	0.999731	0.999999
miR-767-5p	302.95	1.68845	1.66173	1.01608	NA	NA
miR-105-5p	119.155	1.74022	1.7625	0.987354	NA	NA
miR-516a-5p	95.2398	-0.674211	1.33076	-0.506637	NA	NA
miR-338-3p	42.0245	2.06387	1.44678	1.42653	NA	NA
miR-767-3p	19.7403	1.85996	1.82774	1.01762	NA	NA
miR-3691-5p	1.71904	0.870626	1.56045	0.557933	0.57689	NA
miR-663a	1.71386	-1.67555	1.68753	-0.9929	0.320759	NA
miR-203a-3p	1.69552	0.339568	1.58699	0.21397	0.830571	NA
miR-1293	1.68551	2.8272	1.92595	1.46795	0.142117	NA
miR-7112-3p	1.68436	-0.477127	1.5436	-0.309099	0.757246	NA
miR-9901	1.6804	1.76943	1.69649	1.04299	0.296952	NA
miR-4646-3p	1.67822	0.949115	1.63821	0.579362	0.562345	NA
miR-3189-5p	1.66951	-1.21519	1.62473	-0.747931	0.454502	NA
miR-297	1.66706	0.0818329	1.64408	0.0497743	0.960302	NA
miR-548an	1.66603	2.7874	1.87738	1.48473	0.137616	NA
miR-8072	1.66168	0.935836	1.75835	0.532224	0.594571	NA
miR-466	1.65518	-1.20464	1.62649	-0.740641	0.458911	NA
miR-6130	1.65307	0.373067	1.77511	0.210166	0.833538	NA
miR-6802-3p	1.649	0.953465	1.65616	0.575708	0.564813	NA
miR-632	1.64524	-0.156288	1.86257	-0.0839101	0.933128	NA
miR-6837-3p	1.64492	-1.61711	1.6706	-0.967982	0.333053	NA
miR-7113-5p	1.64116	0.117974	1.53701	0.0767558	0.938818	NA
miR-4632-3p	1.64061	0.117401	1.53705	0.0763807	0.939116	NA
miR-6796-3p	1.63818	0.704368	1.81661	0.387737	0.698211	NA
miR-4804-3p	1.63468	0.97208	1.65934	0.585823	0.557995	NA
miR-6893-3p	1.63332	-0.743057	1.65845	-0.448042	0.654123	NA
miR-4710	1.62006	0.272994	1.83343	0.148898	0.881634	NA
miR-4798-3p	1.61678	-0.747125	1.82207	-0.410042	0.681775	NA
miR-4425	1.61056	-2.04645	1.81949	-1.12474	0.260701	NA
miR-3180-5p	1.60874	2.64184	1.86829	1.41404	0.157349	NA
miR-4788	1.60281	3.84636	1.94458	1.97799	0.0479299	NA
miR-6728-3p	1.5998	0.183279	1.69823	0.107923	0.914057	NA
miR-6736-5p	1.59326	-1.32077	1.66143	-0.79496	0.426637	NA
miR-6529-5p	1.59171	0.649494	1.59066	0.408316	0.683041	NA
miR-2467-3p	1.58973	-0.70232	1.57652	-0.445486	0.655968	NA
miR-6751-3p	1.58953	-0.0990016	1.71692	-0.0576624	0.954018	NA
miR-548s	1.57979	0.374623	1.72917	0.216649	0.828482	NA
miR-4504	1.57651	-0.68802	1.55449	-0.442601	0.658055	NA
miR-3159	1.57516	0.636572	1.69092	0.376466	0.706571	NA
miR-4498	1.57275	0.907935	1.6885	0.537718	0.590772	NA
miR-616-3p	1.57195	2.68908	1.92433	1.39741	0.162291	NA
miR-105-3p	1.57101	3.79593	2.65443	1.43003	0.152707	NA
miR-5587-3p	1.56915	-1.12635	1.99624	-0.564236	0.572594	NA
miR-3162-3p	1.56084	0.653948	1.7201	0.380179	0.703812	NA
miR-3160-3p	1.55735	0.207964	1.66358	0.12501	0.900516	NA
miR-6866-3p	1.55464	-0.243619	1.80466	-0.134994	0.892616	NA
miR-4798-5p	1.54571	1.7308	2.14433	0.807152	0.419579	NA
miR-610	1.54278	1.68331	1.84981	0.909992	0.362827	NA
miR-3936	1.54218	2.66963	2.13808	1.24861	0.211808	NA
miR-1255b-5p	1.54115	0.837158	1.68837	0.495838	0.620009	NA
miR-3942-3p	1.53842	0.0933157	1.63778	0.056977	0.954564	NA
miR-6802-5p	1.5368	0.405177	1.70792	0.237235	0.812474	NA
miR-7112-5p	1.53189	-1.23429	1.89168	-0.652486	0.514088	NA
miR-944	1.52682	0.866254	1.83146	0.472987	0.636223	NA
miR-5699-3p	1.52563	-1.7123	1.75574	-0.975262	0.32943	NA
miR-4714-5p	1.52057	0.741587	1.72809	0.429136	0.667824	NA
miR-4640-5p	1.51915	-0.638143	1.83679	-0.347423	0.728274	NA
miR-3189-3p	1.51842	0.290309	1.73466	0.167358	0.867088	NA
miR-6728-5p	1.51438	-0.183721	1.63224	-0.112558	0.910381	NA
miR-6769a-3p	1.50322	-1.16069	1.71327	-0.677471	0.498107	NA
miR-6817-3p	1.50301	-0.508292	1.78299	-0.285078	0.775584	NA
miR-873-3p	1.50053	-4.37722	2.04813	-2.13718	0.0325838	NA
miR-5001-5p	1.49677	-1.24096	1.88317	-0.658975	0.509912	NA
miR-6846-3p	1.49135	0.745604	1.7105	0.435898	0.662911	NA
miR-3179	1.4881	0.29708	1.75703	0.16908	0.865733	NA
miR-6885-5p	1.47234	-2.55712	2.11046	-1.21164	0.22565	NA
miR-765	1.4692	-0.945581	1.71997	-0.549765	0.582481	NA
miR-1265	1.46866	-0.947097	1.6286	-0.581539	0.560877	NA
miR-4420	1.46593	-2.00517	1.91966	-1.04454	0.296234	NA
miR-3679-3p	1.46568	-0.29392	1.72912	-0.169983	0.865024	NA
miR-502-5p	1.46186	-1.15889	1.93541	-0.598785	0.549316	NA
miR-3688-3p	1.45974	0.665771	1.72201	0.386624	0.699034	NA
miR-4762-5p	1.45408	0.516241	1.72649	0.299012	0.764931	NA
miR-3157-3p	1.4476	1.56183	1.90857	0.818323	0.413173	NA
miR-5189-3p	1.4419	1.44678	1.88333	0.768204	0.442366	NA
miR-6505-3p	1.43569	1.27873	1.95252	0.654911	0.512525	NA
miR-6849-3p	1.43274	0.715794	1.84408	0.388157	0.6979	NA
miR-5092	1.43132	-0.71805	1.85248	-0.387615	0.698301	NA
miR-3134	1.43106	1.53116	1.97641	0.774718	0.438506	NA
miR-1243	1.42542	0.980012	1.89638	0.51678	0.605309	NA
miR-7-2-3p	1.40722	-0.219981	2.09695	-0.104906	0.916451	NA
miR-5003-3p	1.40211	-0.398702	1.73753	-0.229465	0.818508	NA
miR-6848-3p	1.40075	-3.1685	2.00932	-1.5769	0.114818	NA
miR-888-5p	1.39706	1.40096	1.86222	0.752307	0.451866	NA
miR-1224-3p	1.39668	-2.12874	2.0106	-1.05876	0.28971	NA
miR-6832-5p	1.39129	-0.761984	1.77216	-0.429974	0.667215	NA
miR-6782-3p	1.38888	-0.381748	1.74034	-0.219353	0.826375	NA
miR-4674	1.38569	2.35622	2.2106	1.06587	0.286481	NA
miR-4533	1.384	-2.10495	1.8987	-1.10863	0.267592	NA
miR-1266-3p	1.38345	-2.10623	1.89893	-1.10917	0.267358	NA
miR-6836-5p	1.37807	-0.738995	1.67975	-0.439943	0.659978	NA
miR-3139	1.34509	1.18981	2.04253	0.582519	0.560217	NA
miR-181c-3p	1.33887	-0.160021	1.93339	-0.0827672	0.934037	NA
miR-3692-3p	1.33614	-1.00283	1.8975	-0.528499	0.597153	NA
miR-4502	1.33262	-0.318714	1.78113	-0.178939	0.857986	NA
miR-6779-3p	1.32664	-2.05921	2.02747	-1.01566	0.309792	NA
miR-5683	1.3265	2.2865	2.2023	1.03823	0.299163	NA
miR-1233-3p	1.31994	-0.298163	1.88126	-0.158491	0.87407	NA
miR-1269a	1.31939	-0.301716	1.75715	-0.171708	0.863667	NA
miR-6753-5p	1.31939	-0.301716	1.75715	-0.171708	0.863667	NA
miR-4797-3p	1.31021	0.226037	1.71083	0.132121	0.894889	NA
miR-6829-3p	1.30803	-0.665367	1.69378	-0.392829	0.694446	NA
miR-6892-3p	1.30423	-1.35211	2.01073	-0.672445	0.5013	NA
miR-4524a-3p	1.30264	0.406867	1.78122	0.22842	0.819319	NA
miR-1302	1.29829	-0.1351	1.95585	-0.069075	0.94493	NA
miR-6815-3p	1.29829	-0.1351	1.95585	-0.069075	0.94493	NA
miR-338-5p	1.2938	2.22036	2.10063	1.057	0.290512	NA
miR-6754-5p	1.2891	-0.863001	2.01654	-0.427961	0.668679	NA
miR-5187-3p	1.28562	-0.0994572	1.83127	-0.0543104	0.956688	NA
miR-548as-5p	1.28289	-1.08733	1.86017	-0.584531	0.558863	NA
miR-4655-3p	1.27422	-1.15457	2.12412	-0.543554	0.586749	NA
miR-4671-5p	1.27267	1.24808	1.86794	0.668162	0.50403	NA
miR-6876-5p	1.27232	0.412955	1.98805	0.207718	0.835449	NA
miR-10525-3p	1.27157	1.24684	1.86813	0.66743	0.504497	NA
miR-1250-5p	1.2568	3.47285	2.81451	1.23391	0.217236	NA
miR-4722-5p	1.2461	-0.792461	1.83151	-0.432682	0.665246	NA
miR-4695-3p	1.23744	-0.582163	1.96774	-0.295853	0.767342	NA
miR-4672	1.23419	-1.26723	2.00241	-0.632853	0.52683	NA
miR-1249-5p	1.23201	-2.89546	2.2585	-1.28203	0.199833	NA
miR-6814-5p	1.21911	-0.767965	1.99938	-0.384102	0.700903	NA
miR-6818-5p	1.21285	-1.00636	1.87837	-0.535765	0.592121	NA
miR-1973	1.21154	-0.549408	1.84401	-0.297942	0.765748	NA
miR-6763-3p	1.20529	-0.754319	2.04365	-0.369104	0.71205	NA
miR-6805-3p	1.19154	-0.378875	2.02029	-0.187535	0.851241	NA
miR-6797-5p	1.19126	1.06046	2.0397	0.51991	0.603127	NA
miR-95-5p	1.18936	-1.54052	2.09156	-0.736543	0.4614	NA
miR-498-5p	1.18205	2.25169	2.31948	0.970772	0.331662	NA
miR-4688	1.17967	2.21034	2.02926	1.08923	0.27605	NA
miR-4784	1.17749	1.0764	1.89557	0.56785	0.570137	NA
miR-3164	1.17694	1.0777	1.92154	0.56085	0.5749	NA
miR-4797-5p	1.17444	-0.414395	2.25591	-0.183694	0.854254	NA
miR-605-3p	1.16965	-0.126498	1.89966	-0.0665899	0.946908	NA
miR-6790-5p	1.16965	-0.126498	1.89966	-0.0665899	0.946908	NA
miR-6847-5p	1.1683	2.0594	2.04311	1.00797	0.313468	NA
miR-4427	1.1647	-1.18335	2.05449	-0.575986	0.564625	NA
miR-6874-3p	1.16011	-1.88096	2.0761	-0.906004	0.364934	NA
miR-3651	1.15148	-1.15628	1.89754	-0.609361	0.542285	NA
miR-4738-3p	1.14043	-0.106107	2.04776	-0.0518163	0.958675	NA
miR-597-3p	1.14043	-0.106107	2.04776	-0.0518163	0.958675	NA
miR-518f-3p	1.13553	3.3722	2.8602	1.17901	0.238394	NA
miR-6768-3p	1.12682	-0.911692	2.52896	-0.3605	0.718473	NA
miR-4793-3p	1.12258	0.7613	2.08566	0.365017	0.715099	NA
miR-1296-3p	1.1204	-0.272794	1.91038	-0.142796	0.886451	NA
miR-6819-5p	1.09664	0.870997	2.13153	0.408625	0.682815	NA
miR-4730	1.089	-1.33707	2.0865	-0.640823	0.521638	NA
miR-3529-5p	1.08797	2.11073	2.36421	0.892785	0.371973	NA
miR-520a-5p	1.08559	2.06031	2.10904	0.976896	0.328621	NA
miR-363-3p	1.07961	0.239293	2.14417	0.111601	0.911139	NA
miR-548al	1.07906	0.238266	2.14436	0.111113	0.911527	NA
miR-4745-3p	1.07764	-1.98299	2.32702	-0.852157	0.394127	NA
miR-200c-5p	1.07477	1.89493	2.34112	0.809413	0.418278	NA
miR-6780b-5p	1.07443	0.622207	2.14538	0.290022	0.771799	NA
miR-1260a	1.0715	0.503513	2.15881	0.233237	0.815577	NA
miR-6818-3p	1.07007	-1.68295	2.1719	-0.774877	0.438413	NA
miR-4428	1.06939	3.25024	2.51246	1.29365	0.195787	NA
miR-7114-5p	1.06909	0.924802	2.14546	0.431051	0.666432	NA
miR-3944-5p	1.06829	3.24704	2.1996	1.4762	0.139891	NA
miR-5702	1.06721	1.99082	2.40551	0.827608	0.407892	NA
miR-493-5p	1.06666	1.98404	2.18894	0.906395	0.364727	NA
miR-196b-3p	1.06632	0.868202	2.11636	0.410234	0.681634	NA
miR-6757-5p	1.06037	-2.77422	2.16706	-1.28017	0.200484	NA
miR-10396a-5p	1.05848	-0.403949	1.95562	-0.206558	0.836355	NA
miR-934	1.05848	-0.403949	1.95562	-0.206558	0.836355	NA
miR-654-3p	1.05289	1.98219	2.15659	0.919131	0.358027	NA
miR-487b-3p	1.04766	-0.904323	2.1359	-0.423391	0.67201	NA
miR-449b-3p	1.04548	-2.60828	2.37107	-1.10004	0.271313	NA
miR-3184-5p	1.04042	0.927271	2.30891	0.401605	0.687975	NA
miR-4644	1.03987	0.922933	2.13047	0.433206	0.664865	NA
miR-6859-5p	1.03987	0.922933	2.13047	0.433206	0.664865	NA
miR-3120-3p	1.03714	-0.143342	2.08426	-0.0687737	0.94517	NA
miR-3145-5p	1.03714	-0.143342	2.08426	-0.0687737	0.94517	NA
miR-4755-3p	1.03689	1.97288	2.33324	0.845557	0.3978	NA
miR-4709-5p	1.03614	3.18762	2.29872	1.38669	0.165535	NA
miR-6862-5p	1.03307	0.767929	2.33306	0.329151	0.742042	NA
miR-3193	1.02578	-0.608972	2.00313	-0.304011	0.76112	NA
miR-4469	1.02229	-1.31631	2.18391	-0.602731	0.546688	NA
miR-3929	1.01931	-0.310877	2.37445	-0.130926	0.895834	NA
miR-4758-5p	1.01897	-1.26753	2.33165	-0.54362	0.586703	NA
miR-891a-5p	1.00771	0.816867	2.13706	0.382238	0.702285	NA
miR-6830-3p	1.00608	-0.284214	2.38228	-0.119303	0.905035	NA
miR-526b-5p	1.00439	0.758514	2.37191	0.31979	0.749128	NA
miR-133a-3p&miR-133b	1.00419	1.89173	2.16989	0.871811	0.383311	NA
miR-514a-5p	0.986811	-1.57244	2.2077	-0.712255	0.476307	NA
miR-5194	0.98115	-1.84046	2.19595	-0.838115	0.401966	NA
miR-4779	0.979803	0.384796	2.19708	0.17514	0.86097	NA
miR-3912-5p	0.979596	1.69946	2.2291	0.762397	0.445823	NA
miR-548av-3p	0.979049	1.69767	2.20148	0.771148	0.440619	NA
miR-548au-3p	0.975216	-0.280845	2.13885	-0.131306	0.895533	NA
miR-382-5p	0.962221	-2.49656	2.23743	-1.11582	0.2645	NA
miR-3148	0.957711	1.81105	2.43579	0.743517	0.457169	NA
miR-3126-3p	0.949279	1.69508	2.21666	0.764701	0.44445	NA
miR-508-5p	0.948448	-2.47767	2.24355	-1.10435	0.26944	NA
miR-4754	0.9471	0.252257	2.05808	0.122569	0.902448	NA
miR-346	0.944922	-1.07494	2.25493	-0.476707	0.633571	NA
miR-6501-3p	0.943609	-0.467069	2.18938	-0.213334	0.831066	NA
miR-6878-3p	0.942514	-0.469598	2.1899	-0.214438	0.830206	NA
miR-6780a-3p	0.939535	0.52165	2.22352	0.234606	0.814515	NA
miR-371a-5p	0.939261	-1.38401	2.26452	-0.611171	0.541087	NA
miR-5091	0.938988	0.52063	2.22375	0.234122	0.81489	NA
miR-6875-5p	0.93844	0.530859	2.44602	0.21703	0.828185	NA
miR-6736-3p	0.933327	0.273403	2.21338	0.123523	0.901693	NA
miR-6834-3p	0.931149	-1.05241	2.26213	-0.465228	0.641769	NA
miR-134-5p	0.927941	1.79517	2.20123	0.815531	0.414769	NA
miR-4673	0.927896	-2.37519	2.7699	-0.857499	0.391169	NA
miR-5009-5p	0.923058	-0.246109	2.46586	-0.0998065	0.920498	NA
miR-6873-5p	0.917124	1.5901	2.22516	0.714603	0.474855	NA
miR-411-5p	0.909559	1.7008	2.27075	0.749002	0.453856	NA
miR-3135a	0.895992	0.555432	2.25121	0.246726	0.805121	NA
miR-6804-3p	0.89469	1.7041	2.51145	0.678532	0.497434	NA
miR-4766-5p	0.893814	-0.664207	2.21395	-0.300011	0.764169	NA
miR-138-2-3p	0.882997	-1.29608	2.29474	-0.564806	0.572205	NA
miR-525-5p	0.881967	2.99875	2.66134	1.12678	0.259836	NA
miR-4664-3p	0.881136	-0.638194	2.22154	-0.287276	0.773901	NA
miR-376a-3p&miR-376b-3p	0.879035	2.95108	2.40556	1.22677	0.219908	NA
miR-3918	0.869771	-1.26881	2.15041	-0.590032	0.55517	NA
miR-6862-3p	0.864385	0.417059	2.26051	0.184498	0.853623	NA
miR-6732-5p	0.86329	0.414893	2.26108	0.183494	0.854411	NA
miR-7111-5p	0.861659	-0.932755	2.30225	-0.40515	0.685367	NA
miR-4727-3p	0.858407	-2.24846	2.54374	-0.883918	0.376741	NA
miR-6801-5p	0.855998	-1.24994	2.31046	-0.540992	0.588513	NA
miR-4793-5p	0.85302	-0.0867227	2.31421	-0.0374739	0.970107	NA
miR-520d-5p	0.851649	2.95952	3.124	0.947348	0.343461	NA
miR-3163	0.850064	0.450576	2.47144	0.182313	0.855337	NA
miR-320e	0.848981	-0.883186	2.51365	-0.351356	0.725321	NA
miR-412-5p	0.846538	1.58956	2.27137	0.699824	0.484037	NA
miR-4448	0.845991	1.58993	2.4967	0.636815	0.524246	NA
miR-10398-3p	0.845181	-2.22482	2.553	-0.871454	0.383506	NA
miR-6837-5p	0.84436	0.2421	2.53673	0.0954381	0.923967	NA
miR-6823-5p	0.839795	-0.0544467	2.32363	-0.0234318	0.981306	NA
miR-4446-3p	0.833313	1.58963	2.28071	0.696987	0.485811	NA
miR-5698	0.831889	-0.861194	2.48936	-0.34595	0.72938	NA
miR-3121-3p	0.830587	0.273694	2.5775	0.106186	0.915435	NA
miR-524-5p	0.824881	1.43896	2.83549	0.507481	0.611817	NA
miR-432-5p	0.823044	1.35458	2.56163	0.528796	0.596947	NA
miR-6813-3p	0.822496	1.34817	2.33288	0.577899	0.563332	NA
miR-5002-5p	0.818663	-0.835011	2.49994	-0.334013	0.73837	NA
miR-3913-3p	0.818457	0.305543	2.55824	0.119435	0.904931	NA
miR-4706	0.817316	1.57438	2.54123	0.619533	0.535565	NA
miR-5189-5p	0.81459	0.239886	2.5229	0.0950832	0.924249	NA
miR-3685	0.812411	-1.17923	2.57475	-0.457999	0.646953	NA
miR-155-5p	0.809477	-0.053965	2.55924	-0.0210864	0.983177	NA
miR-3146	0.809477	-0.053965	2.55924	-0.0210864	0.983177	NA
miR-1224-5p	0.80512	-3.45974	2.49351	-1.3875	0.16529	NA
miR-6754-3p	0.804091	1.5739	2.55345	0.616381	0.537643	NA
miR-4458	0.80061	1.4864	2.59524	0.572741	0.56682	NA
miR-6871-5p	0.80061	1.4864	2.59524	0.572741	0.56682	NA
miR-514b-5p	0.794073	-1.46875	2.56765	-0.572021	0.567308	NA
miR-586	0.791895	-3.43966	2.50369	-1.37384	0.169493	NA
miR-20b-5p	0.786509	-1.13085	2.35597	-0.479993	0.631232	NA
miR-6131	0.782435	0.0632588	2.36851	0.0267082	0.978692	NA
miR-4704-3p	0.771344	-3.35635	3.23391	-1.03786	0.299335	NA
miR-6511a-5p	0.77084	1.46859	2.55255	0.575345	0.565058	NA
miR-4639-5p	0.769757	0.0937288	2.37831	0.0394098	0.968564	NA
miR-4750-3p	0.768662	0.0910829	2.37904	0.0382856	0.96946	NA
miR-6816-5p	0.758393	-0.521071	2.65581	-0.1962	0.844453	NA
miR-219a-2-3p	0.757845	-0.528254	2.44089	-0.216418	0.828662	NA
miR-4515	0.757297	-0.524728	2.65679	-0.197505	0.843432	NA
miR-6505-5p	0.756532	0.135018	2.60514	0.0518274	0.958666	NA
miR-6826-5p	0.755437	0.132175	2.60606	0.0507184	0.95955	NA
miR-1290	0.755185	2.75617	2.79832	0.984938	0.324655	NA
miR-548c-3p	0.755185	2.75617	2.79832	0.984938	0.324655	NA
miR-495-3p	0.754637	2.75626	2.49175	1.10615	0.26866	NA
miR-3691-3p	0.754089	2.75541	2.4922	1.10561	0.268894	NA
miR-4709-3p	0.752665	0.0611682	2.89659	0.0211173	0.983152	NA
miR-490-5p	0.751911	1.34856	2.38764	0.564808	0.572205	NA
miR-519c-3p	0.741618	1.43472	2.93474	0.488874	0.624931	NA
miR-377-3p	0.739781	1.35606	2.64221	0.51323	0.60779	NA
miR-5089-3p	0.739439	0.104369	2.62673	0.0397333	0.968306	NA
miR-4661-3p	0.738685	1.34883	2.39879	0.562296	0.573914	NA
miR-4691-3p	0.737261	-1.3701	2.61772	-0.523394	0.6007	NA
miR-3682-5p	0.728075	-0.487489	2.64862	-0.184054	0.853971	NA
miR-4999-3p	0.727868	1.06445	2.66714	0.399097	0.689822	NA
miR-4639-3p	0.726214	0.125505	2.92815	0.0428614	0.965812	NA
miR-3150b-3p	0.724867	2.72535	2.87923	0.946556	0.343865	NA
miR-6884-5p	0.721386	2.66824	2.5877	1.03113	0.302482	NA
miR-4254	0.714849	-0.453379	2.66227	-0.170298	0.864776	NA
miR-6133	0.712671	-2.1066	2.45062	-0.85962	0.389999	NA
miR-6746-5p	0.709463	1.3374	2.64636	0.505374	0.613296	NA
miR-6883-3p	0.705106	-1.97861	2.67113	-0.740741	0.458851	NA
miR-5588-3p	0.704558	-1.9786	2.67156	-0.740616	0.458926	NA
miR-6859-3p	0.704558	-1.9786	2.67156	-0.740616	0.458926	NA
miR-4787-5p	0.698098	1.05629	2.65979	0.397132	0.69127	NA
miR-6742-5p	0.695372	-0.76228	2.49401	-0.305645	0.759875	NA
miR-6759-5p	0.695372	-0.76228	2.49401	-0.305645	0.759875	NA
miR-6855-5p	0.689438	1.20896	2.65348	0.455612	0.648669	NA
miR-6880-5p	0.689438	1.20896	2.65348	0.455612	0.648669	NA
miR-581	0.682694	-0.727381	2.50559	-0.290303	0.771584	NA
miR-3170	0.677308	1.21132	2.66814	0.453991	0.649835	NA
miR-5581-5p	0.674034	-0.321429	2.74501	-0.117096	0.906784	NA
miR-6847-3p	0.665943	0.8912	2.72401	0.327165	0.743543	NA
miR-5094	0.661357	-0.286983	2.75945	-0.104	0.917169	NA
miR-6858-5p	0.660809	-0.268921	3.06107	-0.0878519	0.929994	NA
miR-329-3p	0.659461	2.55321	2.61512	0.976327	0.328903	NA
miR-6835-5p	0.659461	2.55321	2.61512	0.976327	0.328903	NA
miR-124-3p	0.656735	1.07452	3.07953	0.348922	0.727148	NA
miR-4763-3p	0.656735	1.07452	3.07953	0.348922	0.727148	NA
miR-4645-5p	0.64699	1.17594	3.06036	0.384248	0.700795	NA
miR-1178-3p	0.644605	1.06817	2.76479	0.386349	0.699238	NA
miR-4638-5p	0.644605	1.06817	2.76479	0.386349	0.699238	NA
miR-513a-5p	0.642633	-1.97903	2.74112	-0.721977	0.470309	NA
miR-4723-5p	0.630239	2.52221	3.01271	0.83719	0.402486	NA
miR-520g-3p&miR-520h	0.630239	2.52221	3.01271	0.83719	0.402486	NA
miR-10396a-3p&miR-10396b-3p	0.627513	1.05214	2.74741	0.382958	0.701751	NA
miR-3150a-3p	0.625882	-0.60011	2.80011	-0.214317	0.8303	NA
miR-499b-3p	0.625882	-0.60011	2.80011	-0.214317	0.8303	NA
miR-6765-3p	0.625882	-0.60011	2.80011	-0.214317	0.8303	NA
miR-4525	0.618043	-3.07008	2.73842	-1.12111	0.26224	NA
miR-6773-5p	0.618043	-3.07008	2.73842	-1.12111	0.26224	NA
miR-127-5p	0.612657	-0.573332	2.57702	-0.222479	0.823941	NA
miR-4743-5p	0.612657	-0.573332	2.57702	-0.222479	0.823941	NA
miR-4799-5p	0.612109	-0.575182	2.57762	-0.223144	0.823423	NA
miR-6751-5p	0.612109	-0.575182	2.57762	-0.223144	0.823423	NA
miR-1238-3p	0.600744	-1.60093	2.85318	-0.561102	0.574728	NA
miR-411-3p	0.600744	-1.60093	2.85318	-0.561102	0.574728	NA
miR-6761-5p	0.597536	2.42926	2.71561	0.894551	0.371027	NA
miR-3197	0.596989	2.42504	3.03651	0.79863	0.424505	NA
miR-3941	0.596989	2.42504	3.03651	0.79863	0.424505	NA
miR-4769-3p	0.596989	2.42504	3.03651	0.79863	0.424505	NA
miR-6726-5p	0.595906	0.892306	2.81732	0.316721	0.751455	NA
miR-136-3p	0.595358	0.887684	2.57278	0.345029	0.730073	NA
miR-369-5p	0.595358	0.887684	2.57278	0.345029	0.730073	NA
miR-6791-5p	0.59481	0.889324	2.81868	0.315511	0.752374	NA
miR-373-3p	0.588067	-1.56527	2.87023	-0.545347	0.585515	NA
miR-6888-3p	0.588067	-1.56527	2.87023	-0.545347	0.585515	NA
miR-6865-3p	0.58268	0.892521	2.83678	0.314625	0.753047	NA
miR-6796-5p	0.581585	0.889526	2.83819	0.313413	0.753967	NA
miR-4700-5p	0.571316	0.482771	3.22032	0.149914	0.880832	NA
miR-6758-5p	0.570768	0.469033	2.89788	0.161854	0.871421	NA
miR-519d-3p	0.567766	2.37748	3.58551	0.663078	0.507281	NA
miR-519e-5p	0.567766	2.37748	3.58551	0.663078	0.507281	NA
miR-4757-3p	0.565381	2.31901	2.79118	0.830834	0.406067	NA
miR-6794-5p	0.563409	-0.836605	3.21523	-0.260201	0.794709	NA
miR-6769a-5p	0.550184	-0.79725	2.90815	-0.274143	0.783975	NA
miR-1233-5p	0.540998	0.462236	3.24131	0.142608	0.8866	NA
miR-3175	0.538819	-1.60577	2.94278	-0.545665	0.585296	NA
miR-433-3p	0.538819	-1.60577	2.94278	-0.545665	0.585296	NA
miR-509-5p	0.538819	-1.60577	2.94278	-0.545665	0.585296	NA
miR-6838-5p	0.538819	-1.60577	2.94278	-0.545665	0.585296	NA
miR-3145-3p	0.533433	0.695979	2.90158	0.239862	0.810437	NA
miR-6891-3p	0.533433	0.695979	2.90158	0.239862	0.810437	NA
miR-4783-5p	0.525594	-1.56961	2.96376	-0.529601	0.596389	NA
miR-5588-5p	0.525594	-1.56961	2.96376	-0.529601	0.596389	NA
miR-523-3p	0.520208	0.695488	2.92457	0.237809	0.812029	NA
miR-6778-3p	0.520208	0.695488	2.92457	0.237809	0.812029	NA
miR-6776-5p	0.51966	0.69382	2.92543	0.237169	0.812526	NA
miR-4795-3p	0.518029	-1.39381	2.97638	-0.468291	0.639576	NA
miR-6762-5p	0.517481	-1.3938	2.97715	-0.468164	0.639667	NA
miR-3202	0.508843	0.213575	2.99112	0.0714029	0.943077	NA
miR-3622a-5p	0.508843	0.213575	2.99112	0.0714029	0.943077	NA
miR-675-5p	0.508843	0.213575	2.99112	0.0714029	0.943077	NA
miR-6882-3p	0.508295	0.211438	2.99204	0.0706667	0.943663	NA
miR-6794-3p	0.504256	-1.35288	3.34526	-0.404418	0.685905	NA
miR-3191-3p	0.503456	2.17138	3.23834	0.670522	0.502525	NA
miR-5697	0.503456	2.17138	3.23834	0.670522	0.502525	NA
miR-136-5p	0.502909	2.17104	2.88375	0.752854	0.451537	NA
miR-4740-5p	0.502361	2.16871	3.24063	0.669223	0.503353	NA
miR-5586-3p	0.501278	0.486855	3.36551	0.14466	0.884979	NA
miR-3116	0.50073	0.473804	3.01522	0.157137	0.875137	NA
miR-4700-3p	0.500182	0.482732	3.36779	0.143338	0.886023	NA
miR-4656	0.488053	0.487647	3.3964	0.143578	0.885834	NA
miR-431-5p	0.486957	0.483508	3.39878	0.142259	0.886875	NA
miR-518c-3p	0.473138	2.1156	3.83216	0.552065	0.580904	NA
miR-6767-5p	0.473138	2.1156	3.83216	0.552065	0.580904	NA
miR-6829-5p	0.473138	2.1156	3.83216	0.552065	0.580904	NA
miR-490-3p	0.471302	2.05355	3.86935	0.530723	0.595611	NA
miR-181d-3p	0.47096	0.454724	3.40155	0.133682	0.893654	NA
miR-4682	0.47096	0.454724	3.40155	0.133682	0.893654	NA
miR-1277-5p	0.470754	2.04517	3.37243	0.606437	0.544225	NA
miR-3125	0.470754	2.04517	3.37243	0.606437	0.544225	NA
miR-6860	0.470754	2.04517	3.37243	0.606437	0.544225	NA
miR-891b	0.470754	2.04517	3.37243	0.606437	0.544225	NA
miR-4511	0.470206	2.0437	3.37378	0.605761	0.544673	NA
miR-6826-3p	0.468782	-1.4226	3.42847	-0.414936	0.678189	NA
miR-6876-3p	0.468782	-1.4226	3.42847	-0.414936	0.678189	NA
miR-370-3p	0.457735	0.453255	3.43574	0.131924	0.895045	NA
miR-548as-3p	0.455556	-1.39399	3.0914	-0.450927	0.652042	NA
miR-659-3p	0.455556	-1.39399	3.0914	-0.450927	0.652042	NA
miR-6857-5p	0.455556	-1.39399	3.0914	-0.450927	0.652042	NA
miR-3943	0.44637	-0.0345572	3.48252	-0.009923	0.992083	NA
miR-6821-3p	0.44637	-0.0345572	3.48252	-0.009923	0.992083	NA
miR-4751	0.444192	-2.57696	3.45438	-0.745998	0.455668	NA
miR-4753-3p	0.444192	-2.57696	3.45438	-0.745998	0.455668	NA
miR-217-3p	0.442331	-1.35303	3.49436	-0.387205	0.698605	NA
miR-3160-5p	0.442331	-1.35303	3.49436	-0.387205	0.698605	NA
miR-6792-3p	0.442331	-1.35303	3.49436	-0.387205	0.698605	NA
miR-372-3p	0.440984	2.00097	3.4127	0.586331	0.557653	NA
miR-516b-5p	0.440984	2.00097	3.4127	0.586331	0.557653	NA
miR-526b-3p	0.440984	2.00097	3.4127	0.586331	0.557653	NA
miR-6864-5p	0.440984	2.00097	3.4127	0.586331	0.557653	NA
miR-520f-3p	0.440436	1.99947	3.41412	0.585647	0.558113	NA
miR-215-3p	0.438805	0.212912	3.13208	0.0679777	0.945803	NA
miR-299-5p	0.438805	0.212912	3.13208	0.0679777	0.945803	NA
miR-6787-5p	0.438805	0.212912	3.13208	0.0679777	0.945803	NA
miR-6835-3p	0.438805	0.212912	3.13208	0.0679777	0.945803	NA
miR-6836-3p	0.438805	0.212912	3.13208	0.0679777	0.945803	NA
miR-6878-5p	0.438805	0.212912	3.13208	0.0679777	0.945803	NA
miR-6890-3p	0.438805	0.212912	3.13208	0.0679777	0.945803	NA
miR-1247-5p	0.438257	0.21069	3.13324	0.0672433	0.946388	NA
miR-337-5p	0.438257	0.21069	3.13324	0.0672433	0.946388	NA
miR-6786-5p	0.430966	-2.53857	3.4897	-0.727447	0.466952	NA
miR-154-5p	0.425032	0.210542	3.16378	0.0665476	0.946942	NA
miR-10b-3p	0.414215	-0.613309	3.58339	-0.171153	0.864103	NA
miR-122b-5p	0.414215	-0.613309	3.58339	-0.171153	0.864103	NA
miR-3162-5p	0.414215	-0.613309	3.58339	-0.171153	0.864103	NA
miR-4753-5p	0.414215	-0.613309	3.58339	-0.171153	0.864103	NA
miR-548x-3p&miR-548aj-3p	0.414215	-0.613309	3.58339	-0.171153	0.864103	NA
miR-6823-3p	0.414215	-0.613309	3.58339	-0.171153	0.864103	NA
miR-5009-3p	0.413667	-0.613308	3.58485	-0.171083	0.864158	NA
miR-639	0.413667	-0.613308	3.58485	-0.171083	0.864158	NA
miR-1252-5p	0.408829	1.85952	3.53068	0.526675	0.598419	NA
miR-6845-5p	0.408829	1.85952	3.53068	0.526675	0.598419	NA
miR-6759-3p	0.408281	1.85541	3.13035	0.592718	0.55337	NA
miR-2682-3p	0.407733	1.85621	3.53388	0.525261	0.599402	NA
miR-4667-5p	0.407733	1.85621	3.53388	0.525261	0.599402	NA
miR-3663-3p	0.378511	1.79842	3.99831	0.449795	0.652859	NA
miR-5682	0.376332	-0.0396558	3.69843	-0.0107223	0.991445	NA
miR-5706	0.376332	-0.0396558	3.69843	-0.0107223	0.991445	NA
miR-675-3p	0.376332	-0.0396558	3.69843	-0.0107223	0.991445	NA
miR-6864-3p	0.376332	-0.0396558	3.69843	-0.0107223	0.991445	NA
miR-758-3p	0.376332	-0.0396558	3.69843	-0.0107223	0.991445	NA
miR-3199	0.374154	-2.3784	4.04714	-0.587675	0.556751	NA
miR-5585-5p	0.374154	-2.3784	4.04714	-0.587675	0.556751	NA
miR-3910	0.363107	-0.0406528	3.74615	-0.0108519	0.991342	NA
miR-6508-3p	0.363107	-0.0406528	3.74615	-0.0108519	0.991342	NA
miR-206	0.360929	-2.34608	3.71093	-0.632207	0.527251	NA
miR-302d-3p	0.360929	-2.34608	3.71093	-0.632207	0.527251	NA
miR-3610	0.360929	-2.34608	3.71093	-0.632207	0.527251	NA
miR-3907	0.360929	-2.34608	3.71093	-0.632207	0.527251	NA
miR-4489	0.360929	-2.34608	3.71093	-0.632207	0.527251	NA
miR-4641	0.360929	-2.34608	3.71093	-0.632207	0.527251	NA
miR-4658	0.360929	-2.34608	3.71093	-0.632207	0.527251	NA
miR-4774-5p	0.360929	-2.34608	3.71093	-0.632207	0.527251	NA
miR-4648	0.351742	-0.616134	3.79127	-0.162514	0.870901	NA
miR-4662b	0.351742	-0.616134	3.79127	-0.162514	0.870901	NA
miR-6763-5p	0.351742	-0.616134	3.79127	-0.162514	0.870901	NA
miR-1298-5p	0.347703	-2.3067	4.05141	-0.569356	0.569114	NA
miR-548ag	0.347703	-2.3067	4.05141	-0.569356	0.569114	NA
miR-6825-3p	0.347703	-2.3067	4.05141	-0.569356	0.569114	NA
miR-4704-5p	0.346356	1.64566	3.73814	0.440236	0.659766	NA
miR-496	0.346356	1.64566	3.73814	0.440236	0.659766	NA
miR-6875-3p	0.346356	1.64566	3.73814	0.440236	0.659766	NA
miR-6834-5p	0.345808	1.64375	3.74023	0.439479	0.660315	NA
miR-508-3p	0.344178	-0.613226	3.82669	-0.16025	0.872684	NA
miR-6895-5p	0.344178	-0.613226	3.82669	-0.16025	0.872684	NA
miR-7155-3p	0.344178	-0.613226	3.82669	-0.16025	0.872684	NA
miR-190b-3p	0.34363	-0.613226	3.82869	-0.160166	0.87275	NA
miR-4436b-3p	0.34363	-0.613226	3.82869	-0.160166	0.87275	NA
miR-4642	0.34363	-0.613226	3.82869	-0.160166	0.87275	NA
miR-4659a-5p	0.34363	-0.613226	3.82869	-0.160166	0.87275	NA
miR-655-3p	0.34363	-0.613226	3.82869	-0.160166	0.87275	NA
miR-6870-5p	0.34363	-0.613226	3.82869	-0.160166	0.87275	NA
miR-1305	0.330952	-0.61321	3.88123	-0.157994	0.874462	NA
miR-1225-5p	0.330404	-0.613209	3.88336	-0.157907	0.87453	NA
miR-1273h-5p	0.330404	-0.613209	3.88336	-0.157907	0.87453	NA
miR-376a-5p	0.330404	-0.613209	3.88336	-0.157907	0.87453	NA
miR-4637	0.330404	-0.613209	3.88336	-0.157907	0.87453	NA
miR-4777-5p	0.330404	-0.613209	3.88336	-0.157907	0.87453	NA
miR-518f-5p&miR-526a-5p&miR-520c-5p&miR-518d-5p	0.330404	-0.613209	3.88336	-0.157907	0.87453	NA
miR-5586-5p	0.330404	-0.613209	3.88336	-0.157907	0.87453	NA
miR-3136-3p	0.314201	1.46135	4.02194	0.363344	0.716348	NA
miR-379-3p	0.314201	1.46135	4.02194	0.363344	0.716348	NA
miR-4695-5p	0.314201	1.46135	4.02194	0.363344	0.716348	NA
miR-6785-3p	0.314201	1.46135	4.02194	0.363344	0.716348	NA
miR-3142	0.313653	1.45773	3.92704	0.371202	0.710487	NA
miR-4781-3p	0.313653	1.45773	3.92704	0.371202	0.710487	NA
miR-10392-5p	0.313105	1.4569	4.02229	0.362207	0.717197	NA
miR-1185-2-3p&miR-1185-1-3p	0.313105	1.4569	4.02229	0.362207	0.717197	NA
miR-1236-5p	0.313105	1.4569	4.02229	0.362207	0.717197	NA
miR-3059-5p	0.313105	1.4569	4.02229	0.362207	0.717197	NA
miR-149-3p	0.283883	1.39521	4.02724	0.346442	0.72901	NA
miR-517-5p	0.283883	1.39521	4.02724	0.346442	0.72901	NA
miR-520e-3p	0.283883	1.39521	4.02724	0.346442	0.72901	NA
miR-6882-5p	0.283883	1.39521	4.02724	0.346442	0.72901	NA
miR-302a-3p&miR-302b-3p	0.281705	-0.616161	4.08032	-0.151008	0.879969	NA
miR-548ac	0.281705	-0.616161	4.08032	-0.151008	0.879969	NA
miR-6782-5p	0.281705	-0.616161	4.08032	-0.151008	0.879969	NA
miR-7107-5p	0.281705	-0.616161	4.08032	-0.151008	0.879969	NA
miR-11401	0.268479	-0.616161	4.08032	-0.151008	0.879969	NA
miR-208b-3p	0.268479	-0.616161	4.08032	-0.151008	0.879969	NA
miR-3659	0.268479	-0.616161	4.08032	-0.151008	0.879969	NA
miR-3928-5p	0.268479	-0.616161	4.08032	-0.151008	0.879969	NA
miR-548ah-5p	0.268479	-0.616161	4.08032	-0.151008	0.879969	NA
miR-618	0.268479	-0.616161	4.08032	-0.151008	0.879969	NA
miR-6856-3p	0.268479	-0.616161	4.08032	-0.151008	0.879969	NA
miR-6861-5p	0.268479	-0.616161	4.08032	-0.151008	0.879969	NA
miR-7844-5p	0.268479	-0.616161	4.08032	-0.151008	0.879969	NA
miR-1257	0.257115	-1.57686	4.08047	-0.38644	0.699171	NA
miR-3618	0.257115	-1.57686	4.08047	-0.38644	0.699171	NA
miR-485-5p	0.257115	-1.57686	4.08047	-0.38644	0.699171	NA
miR-5004-5p	0.257115	-1.57686	4.08047	-0.38644	0.699171	NA
miR-504-3p	0.257115	-1.57686	4.08047	-0.38644	0.699171	NA
miR-510-5p	0.257115	-1.57686	4.08047	-0.38644	0.699171	NA
miR-548g-3p	0.257115	-1.57686	4.08047	-0.38644	0.699171	NA
miR-6717-5p	0.257115	-1.57686	4.08047	-0.38644	0.699171	NA
miR-6761-3p	0.257115	-1.57686	4.08047	-0.38644	0.699171	NA
miR-6771-5p	0.257115	-1.57686	4.08047	-0.38644	0.699171	NA
miR-10396b-5p	0.251728	1.17201	4.04693	0.289605	0.772119	NA
miR-2115-5p	0.251728	1.17201	4.04693	0.289605	0.772119	NA
miR-382-3p	0.251728	1.17201	4.04693	0.289605	0.772119	NA
miR-383-5p	0.251728	1.17201	4.04693	0.289605	0.772119	NA
miR-4536-5p	0.251728	1.17201	4.04693	0.289605	0.772119	NA
miR-4796-3p	0.251728	1.17201	4.04693	0.289605	0.772119	NA
miR-509-3-5p	0.251728	1.17201	4.04693	0.289605	0.772119	NA
miR-518a-3p	0.251728	1.17201	4.04693	0.289605	0.772119	NA
miR-518e-3p	0.251728	1.17201	4.04693	0.289605	0.772119	NA
miR-572	0.251728	1.17201	4.04693	0.289605	0.772119	NA
miR-6839-5p	0.251728	1.17201	4.04693	0.289605	0.772119	NA
miR-7850-5p	0.251728	1.17201	4.04693	0.289605	0.772119	NA
miR-892a	0.251728	1.17201	4.04693	0.289605	0.772119	NA
miR-4474-5p	0.25118	1.16943	4.04717	0.28895	0.77262	NA
miR-4699-3p	0.25118	1.16943	4.04717	0.28895	0.77262	NA
miR-4701-5p	0.25118	1.16943	4.04717	0.28895	0.77262	NA
miR-4768-3p	0.25118	1.16943	4.04717	0.28895	0.77262	NA
miR-4769-5p	0.25118	1.16943	4.04717	0.28895	0.77262	NA
miR-4803	0.25118	1.16943	4.04717	0.28895	0.77262	NA
miR-5006-5p	0.25118	1.16943	4.04717	0.28895	0.77262	NA
miR-5196-5p	0.25118	1.16943	4.04717	0.28895	0.77262	NA
miR-5579-5p	0.25118	1.16943	4.04717	0.28895	0.77262	NA
miR-6729-5p	0.25118	1.16943	4.04717	0.28895	0.77262	NA
miR-6748-5p	0.25118	1.16943	4.04717	0.28895	0.77262	NA
miR-6891-5p	0.25118	1.16943	4.04717	0.28895	0.77262	NA
miR-4324	0.189255	0.915477	4.06113	0.225424	0.821649	NA
miR-4722-3p	0.189255	0.915477	4.06113	0.225424	0.821649	NA
miR-4728-5p	0.189255	0.915477	4.06113	0.225424	0.821649	NA
miR-4763-5p	0.189255	0.915477	4.06113	0.225424	0.821649	NA
miR-485-3p	0.189255	0.915477	4.06113	0.225424	0.821649	NA
miR-512-5p	0.189255	0.915477	4.06113	0.225424	0.821649	NA
miR-517c-3p	0.189255	0.915477	4.06113	0.225424	0.821649	NA
miR-520a-3p	0.189255	0.915477	4.06113	0.225424	0.821649	NA
miR-6750-5p	0.189255	0.915477	4.06113	0.225424	0.821649	NA
miR-12133	0.187077	-1.57686	4.08047	-0.38644	0.699171	NA
miR-1539	0.187077	-1.57686	4.08047	-0.38644	0.699171	NA
miR-1911-5p	0.187077	-1.57686	4.08047	-0.38644	0.699171	NA
miR-323b-3p	0.187077	-1.57686	4.08047	-0.38644	0.699171	NA
miR-378h	0.187077	-1.57686	4.08047	-0.38644	0.699171	NA
miR-4691-5p	0.187077	-1.57686	4.08047	-0.38644	0.699171	NA
miR-4733-5p	0.187077	-1.57686	4.08047	-0.38644	0.699171	NA
miR-4743-3p	0.187077	-1.57686	4.08047	-0.38644	0.699171	NA
miR-4789-5p	0.187077	-1.57686	4.08047	-0.38644	0.699171	NA
miR-483-3p	0.187077	-1.57686	4.08047	-0.38644	0.699171	NA
miR-548f-3p	0.187077	-1.57686	4.08047	-0.38644	0.699171	NA
miR-6716-5p	0.187077	-1.57686	4.08047	-0.38644	0.699171	NA
miR-6743-5p	0.187077	-1.57686	4.08047	-0.38644	0.699171	NA
miR-6755-3p	0.187077	-1.57686	4.08047	-0.38644	0.699171	NA
miR-676-5p	0.187077	-1.57686	4.08047	-0.38644	0.699171	NA
miR-6831-5p	0.187077	-1.57686	4.08047	-0.38644	0.699171	NA
miR-6890-5p	0.187077	-1.57686	4.08047	-0.38644	0.699171	NA
miR-7843-3p	0.187077	-1.57686	4.08047	-0.38644	0.699171	NA
miR-10398-5p	0.173852	-1.57686	4.08047	-0.38644	0.699171	NA
miR-1231	0.173852	-1.57686	4.08047	-0.38644	0.699171	NA
miR-133a-5p	0.173852	-1.57686	4.08047	-0.38644	0.699171	NA
miR-154-3p	0.173852	-1.57686	4.08047	-0.38644	0.699171	NA
miR-299-3p	0.173852	-1.57686	4.08047	-0.38644	0.699171	NA
miR-3144-3p	0.173852	-1.57686	4.08047	-0.38644	0.699171	NA
miR-3680-3p	0.173852	-1.57686	4.08047	-0.38644	0.699171	NA
miR-3689d	0.173852	-1.57686	4.08047	-0.38644	0.699171	NA
miR-371b-5p	0.173852	-1.57686	4.08047	-0.38644	0.699171	NA
miR-452-3p	0.173852	-1.57686	4.08047	-0.38644	0.699171	NA
miR-4757-5p	0.173852	-1.57686	4.08047	-0.38644	0.699171	NA
miR-4762-3p	0.173852	-1.57686	4.08047	-0.38644	0.699171	NA
miR-483-5p	0.173852	-1.57686	4.08047	-0.38644	0.699171	NA
miR-492	0.173852	-1.57686	4.08047	-0.38644	0.699171	NA
miR-516b-3p&miR-516a-3p	0.173852	-1.57686	4.08047	-0.38644	0.699171	NA
miR-541-5p	0.173852	-1.57686	4.08047	-0.38644	0.699171	NA
miR-6810-5p	0.173852	-1.57686	4.08047	-0.38644	0.699171	NA
miR-6821-5p	0.173852	-1.57686	4.08047	-0.38644	0.699171	NA
miR-6856-5p	0.173852	-1.57686	4.08047	-0.38644	0.699171	NA
miR-7113-3p	0.173852	-1.57686	4.08047	-0.38644	0.699171	NA
miR-7977	0.173852	-1.57686	4.08047	-0.38644	0.699171	NA
miR-938	0.173852	-1.57686	4.08047	-0.38644	0.699171	NA
miR-1197	0.157101	0.348616	4.0802	0.0854408	0.931911	NA
miR-122-3p	0.157101	0.348616	4.0802	0.0854408	0.931911	NA
miR-1288-3p	0.157101	0.348616	4.0802	0.0854408	0.931911	NA
miR-3122	0.157101	0.348616	4.0802	0.0854408	0.931911	NA
miR-3124-3p	0.157101	0.348616	4.0802	0.0854408	0.931911	NA
miR-3654	0.157101	0.348616	4.0802	0.0854408	0.931911	NA
miR-372-5p	0.157101	0.348616	4.0802	0.0854408	0.931911	NA
miR-381-5p	0.157101	0.348616	4.0802	0.0854408	0.931911	NA
miR-3923	0.157101	0.348616	4.0802	0.0854408	0.931911	NA
miR-4423-5p	0.157101	0.348616	4.0802	0.0854408	0.931911	NA
miR-4520-3p	0.157101	0.348616	4.0802	0.0854408	0.931911	NA
miR-4740-3p	0.157101	0.348616	4.0802	0.0854408	0.931911	NA
miR-4800-5p	0.157101	0.348616	4.0802	0.0854408	0.931911	NA
miR-488-5p	0.157101	0.348616	4.0802	0.0854408	0.931911	NA
miR-498-3p	0.157101	0.348616	4.0802	0.0854408	0.931911	NA
miR-500b-3p	0.157101	0.348616	4.0802	0.0854408	0.931911	NA
miR-507	0.157101	0.348616	4.0802	0.0854408	0.931911	NA
miR-6502-3p	0.157101	0.348616	4.0802	0.0854408	0.931911	NA
miR-6739-5p	0.157101	0.348616	4.0802	0.0854408	0.931911	NA
miR-6747-5p	0.157101	0.348616	4.0802	0.0854408	0.931911	NA
miR-6874-5p	0.157101	0.348616	4.0802	0.0854408	0.931911	NA
miR-6893-5p	0.157101	0.348616	4.0802	0.0854408	0.931911	NA
miR-10394-3p	0.156553	0.348616	4.0802	0.0854408	0.931911	NA
miR-10395-5p	0.156553	0.348616	4.0802	0.0854408	0.931911	NA
miR-1185-5p	0.156553	0.348616	4.0802	0.0854408	0.931911	NA
miR-1304-3p	0.156553	0.348616	4.0802	0.0854408	0.931911	NA
miR-150-3p	0.156553	0.348616	4.0802	0.0854408	0.931911	NA
miR-1972	0.156553	0.348616	4.0802	0.0854408	0.931911	NA
miR-3132	0.156553	0.348616	4.0802	0.0854408	0.931911	NA
miR-3622a-3p	0.156553	0.348616	4.0802	0.0854408	0.931911	NA
miR-380-3p	0.156553	0.348616	4.0802	0.0854408	0.931911	NA
miR-3926	0.156553	0.348616	4.0802	0.0854408	0.931911	NA
miR-4519	0.156553	0.348616	4.0802	0.0854408	0.931911	NA
miR-4536-3p	0.156553	0.348616	4.0802	0.0854408	0.931911	NA
miR-4680-5p	0.156553	0.348616	4.0802	0.0854408	0.931911	NA
miR-4694-3p	0.156553	0.348616	4.0802	0.0854408	0.931911	NA
miR-4735-5p	0.156553	0.348616	4.0802	0.0854408	0.931911	NA
miR-4800-3p	0.156553	0.348616	4.0802	0.0854408	0.931911	NA
miR-513a-3p&miR-513c-3p	0.156553	0.348616	4.0802	0.0854408	0.931911	NA
miR-548ax	0.156553	0.348616	4.0802	0.0854408	0.931911	NA
miR-5582-5p	0.156553	0.348616	4.0802	0.0854408	0.931911	NA
miR-5695	0.156553	0.348616	4.0802	0.0854408	0.931911	NA
miR-649	0.156553	0.348616	4.0802	0.0854408	0.931911	NA
miR-6506-5p	0.156553	0.348616	4.0802	0.0854408	0.931911	NA
miR-6865-5p	0.156553	0.348616	4.0802	0.0854408	0.931911	NA
miR-6879-5p	0.156553	0.348616	4.0802	0.0854408	0.931911	NA
miR-6888-5p	0.156553	0.348616	4.0802	0.0854408	0.931911	NA
miR-6894-5p	0.156553	0.348616	4.0802	0.0854408	0.931911	NA
miR-9900	0.156553	0.348616	4.0802	0.0854408	0.931911	NA
miR-10397-5p	0.0946277	0.345614	4.08032	0.0847026	0.932498	NA
miR-1229-5p	0.0946277	0.345614	4.08032	0.0847026	0.932498	NA
miR-1272	0.0946277	0.345614	4.08032	0.0847026	0.932498	NA
miR-1909-5p	0.0946277	0.345614	4.08032	0.0847026	0.932498	NA
miR-203a-5p	0.0946277	0.345614	4.08032	0.0847026	0.932498	NA
miR-3117-5p	0.0946277	0.345614	4.08032	0.0847026	0.932498	NA
miR-3167	0.0946277	0.345614	4.08032	0.0847026	0.932498	NA
miR-3190-3p	0.0946277	0.345614	4.08032	0.0847026	0.932498	NA
miR-3646	0.0946277	0.345614	4.08032	0.0847026	0.932498	NA
miR-3652	0.0946277	0.345614	4.08032	0.0847026	0.932498	NA
miR-375-5p	0.0946277	0.345614	4.08032	0.0847026	0.932498	NA
miR-376c-5p	0.0946277	0.345614	4.08032	0.0847026	0.932498	NA
miR-3925-5p	0.0946277	0.345614	4.08032	0.0847026	0.932498	NA
miR-4323	0.0946277	0.345614	4.08032	0.0847026	0.932498	NA
miR-4433a-5p	0.0946277	0.345614	4.08032	0.0847026	0.932498	NA
miR-4457	0.0946277	0.345614	4.08032	0.0847026	0.932498	NA
miR-4477b	0.0946277	0.345614	4.08032	0.0847026	0.932498	NA
miR-4482-5p	0.0946277	0.345614	4.08032	0.0847026	0.932498	NA
miR-4509	0.0946277	0.345614	4.08032	0.0847026	0.932498	NA
miR-4712-3p	0.0946277	0.345614	4.08032	0.0847026	0.932498	NA
miR-4720-5p	0.0946277	0.345614	4.08032	0.0847026	0.932498	NA
miR-4737	0.0946277	0.345614	4.08032	0.0847026	0.932498	NA
miR-5002-3p	0.0946277	0.345614	4.08032	0.0847026	0.932498	NA
miR-5188	0.0946277	0.345614	4.08032	0.0847026	0.932498	NA
miR-519d-5p	0.0946277	0.345614	4.08032	0.0847026	0.932498	NA
miR-519e-3p	0.0946277	0.345614	4.08032	0.0847026	0.932498	NA
miR-520d-3p	0.0946277	0.345614	4.08032	0.0847026	0.932498	NA
miR-524-3p	0.0946277	0.345614	4.08032	0.0847026	0.932498	NA
miR-526a-3p	0.0946277	0.345614	4.08032	0.0847026	0.932498	NA
miR-548at-3p	0.0946277	0.345614	4.08032	0.0847026	0.932498	NA
miR-6500-5p	0.0946277	0.345614	4.08032	0.0847026	0.932498	NA
miR-656-3p	0.0946277	0.345614	4.08032	0.0847026	0.932498	NA
miR-6738-5p	0.0946277	0.345614	4.08032	0.0847026	0.932498	NA
miR-6745	0.0946277	0.345614	4.08032	0.0847026	0.932498	NA
miR-6766-5p	0.0946277	0.345614	4.08032	0.0847026	0.932498	NA
miR-6775-5p	0.0946277	0.345614	4.08032	0.0847026	0.932498	NA
miR-6812-5p	0.0946277	0.345614	4.08032	0.0847026	0.932498	NA
miR-6839-3p	0.0946277	0.345614	4.08032	0.0847026	0.932498	NA
miR-6846-5p	0.0946277	0.345614	4.08032	0.0847026	0.932498	NA
miR-875-5p	0.0946277	0.345614	4.08032	0.0847026	0.932498	NA

## Sheet: Fig 7e
miRNA_name	baseMean	log2FoldChange	lfcSE	stat	pvalue	padj
mmu-miR-10a-5p	160.734	-3.33896	0.529658	-6.30399	2.9e-10	2.05e-07
mmu-miR-32-5p	7129.7	-0.55278	0.0960286	-5.75641	8.59e-09	3.04e-06
mmu-miR-195a-5p	880.389	1.52602	0.280669	5.43709	5.42e-08	1.28e-05
mmu-miR-664-3p	397.588	0.616	0.120852	5.09712	3.45e-07	6.1e-05
mmu-miR-30d-5p	39846.7	0.550204	0.110248	4.99059	6.02e-07	8.51e-05
mmu-miR-25-3p	31990.5	0.262696	0.0544295	4.82636	1.39e-06	0.000163849
mmu-miR-497a-5p	1810.87	1.34935	0.285866	4.72024	2.36e-06	0.000237924
mmu-miR-106b-5p	32936.7	0.284116	0.0615965	4.61254	3.98e-06	0.000351536
mmu-miR-1298-5p	5.0537	-3.94209	0.89991	-4.38054	1.18e-05	0.000929976
mmu-miR-139-5p	165.73	1.64772	0.382296	4.31007	1.63e-05	0.00115385
mmu-miR-3102-3p	2176.86	0.531942	0.128653	4.1347	3.55e-05	0.00228437
mmu-miR-10a-3p	4.82606	-3.50753	0.874951	-4.00883	6.1e-05	0.00359511
mmu-miR-669h-3p	11.2282	-1.86951	0.471734	-3.96305	7.4e-05	0.00402434
mmu-miR-126a-5p	677.612	0.579216	0.146835	3.94468	7.99e-05	0.00403536
mmu-miR-6540-3p	6.20985	-3.22572	0.824765	-3.91107	9.19e-05	0.00433092
mmu-miR-193a-3p	11837.3	-0.486852	0.126004	-3.86379	0.000111641	0.00493315
mmu-miR-342-5p	384.298	0.612396	0.160039	3.82654	0.000129956	0.0052566
mmu-miR-497a-3p	78.4809	1.12824	0.295405	3.8193	0.000133831	0.0052566
mmu-miR-195a-3p	47.5095	1.19813	0.318174	3.76566	0.000166108	0.00618095
mmu-miR-29c-3p	6189.43	0.330694	0.088942	3.71808	0.000200742	0.00709622
mmu-miR-5099	177.737	-0.868061	0.235984	-3.67848	0.000234627	0.00789911
mmu-miR-342-3p	5602.47	0.405254	0.110801	3.6575	0.000254685	0.00818466
mmu-miR-1983	3346.75	-0.78136	0.22099	-3.53572	0.000406665	0.0125005
mmu-miR-700-3p	917.305	-0.512702	0.146539	-3.49875	0.000467445	0.0137701
mmu-miR-335-3p	40.8028	1.1329	0.328621	3.44745	0.000565915	0.0160041
mmu-miR-151-3p	10701.8	0.468962	0.136619	3.43263	0.000597768	0.0162547
mmu-miR-378a-3p&mmu-miR-378c	10779.6	0.840446	0.246253	3.41294	0.000642666	0.0166879
mmu-miR-126a-3p	1188.03	0.438006	0.128625	3.4053	0.000660908	0.0166879
mmu-miR-423-3p	16983.2	0.283889	0.0841306	3.37439	0.000739802	0.0172164
mmu-miR-32-3p	141.01	-0.643174	0.190703	-3.37265	0.000744486	0.0172164
mmu-miR-149-3p	130.078	1.01419	0.301052	3.36883	0.000754893	0.0172164
mmu-miR-221-3p	58554.1	0.285746	0.085269	3.35112	0.000804864	0.0177825
mmu-miR-146a-5p	1264.26	1.19405	0.358421	3.33143	0.000864016	0.0185109
mmu-miR-93-5p	38049.8	0.251199	0.0758726	3.3108	0.000930285	0.0193445
mmu-miR-7a-5p	8253.43	-0.43414	0.14119	-3.07486	0.00210604	0.0413603
mmu-miR-466l-5p	13.9996	-1.77152	0.575196	-3.07986	0.00207099	0.0413603
mmu-miR-146b-5p	5362.7	1.27045	0.415679	3.05632	0.0022407	0.0416674
mmu-miR-193b-3p	2801.82	0.956376	0.313702	3.04868	0.00229849	0.0416674
mmu-miR-378a-5p	832.884	0.893615	0.292456	3.05555	0.00224648	0.0416674
mmu-miR-185-5p	5963.31	0.242399	0.0804419	3.01334	0.00258386	0.0445558
mmu-miR-3061-3p	51.5671	-0.624446	0.206797	-3.01961	0.00253098	0.0445558
mmu-miR-378b	1299.57	0.851354	0.284239	2.99521	0.00274257	0.0461666
mmu-miR-3060-3p	51.8891	-0.676969	0.229562	-2.94896	0.00318844	0.0524239
mmu-miR-669i	40.1904	-1.4047	0.480785	-2.92167	0.00348156	0.0559424
mmu-miR-151-5p	16260	0.384876	0.133512	2.88271	0.00394266	0.0593077
mmu-miR-106b-3p	8626.64	0.222748	0.0771549	2.88703	0.00388902	0.0593077
mmu-miR-182-3p	391.471	-0.572576	0.198485	-2.88473	0.00391751	0.0593077
mmu-let-7e-5p	28869.3	0.343206	0.121869	2.81619	0.00485969	0.0705893
mmu-miR-15b-3p	4112.16	0.265136	0.0946204	2.8021	0.00507712	0.0705893
mmu-miR-3098-5p	19.0507	-1.0101	0.359615	-2.80883	0.00497211	0.0705893
mmu-miR-6540-5p	6.48395	-1.90845	0.681307	-2.80115	0.00509201	0.0705893
mmu-let-7d-3p	8819.2	0.944379	0.339614	2.78074	0.00542354	0.072348
mmu-miR-328-5p	33.5979	1.1886	0.427072	2.78314	0.00538364	0.072348
mmu-miR-425-5p	5957.67	0.208056	0.0758087	2.74449	0.00606058	0.0793486
mmu-miR-361-5p	5092.48	0.51347	0.188819	2.71938	0.00654045	0.0825732
mmu-miR-193b-5p	51.6417	0.909509	0.333845	2.72435	0.00644285	0.0825732
mmu-miR-135b-5p	119.134	-0.627526	0.232583	-2.69807	0.00697435	0.0865064
mmu-miR-203-3p	130.083	1.4155	0.528787	2.67688	0.00743123	0.0905842
mmu-let-7a-2-3p	25.3431	-0.987286	0.372992	-2.64693	0.0081225	0.0953576
mmu-miR-669l-3p&mmu-miR-669d-2-3p	22.5656	-1.16461	0.44071	-2.64259	0.00822746	0.0953576
mmu-miR-669h-5p	20.8923	-0.966547	0.365225	-2.64645	0.00813426	0.0953576
mmu-miR-455-3p	1066.94	2.05495	0.781546	2.62934	0.008555	0.0975546
mmu-miR-1249-5p	18.1064	1.54531	0.588964	2.62377	0.00869622	0.097591
mmu-miR-1224-5p	7.29571	2.73472	1.04503	2.61688	0.00887385	0.0980283
mmu-miR-222-3p	53383.4	0.212477	0.0813826	2.61084	0.00903205	0.0982409
mmu-miR-139-3p	11.5832	1.80948	0.696598	2.5976	0.00938766	0.100562
mmu-miR-700-5p	869.98	-0.377347	0.146169	-2.58158	0.00983489	0.10378
mmu-miR-669b-3p	47.4414	-0.995335	0.387247	-2.57029	0.0101615	0.105153
mmu-miR-669m-3p	21.4359	-0.844329	0.328935	-2.56686	0.0102625	0.105153
mmu-miR-124-3p	7.99013	-1.55431	0.609851	-2.54867	0.0108135	0.108799
mmu-miR-3090-3p	7.46044	3.65178	1.43485	2.54505	0.0109261	0.108799
mmu-miR-467a-5p	3607.98	-0.824985	0.329077	-2.50696	0.0121773	0.119574
mmu-miR-16-2-3p	1659.83	0.214897	0.0860727	2.49669	0.0125357	0.121408
mmu-miR-1249-3p	1820.07	0.733809	0.294935	2.48803	0.0128452	0.122724
mmu-miR-466k	463.812	-1.02435	0.414884	-2.469	0.0135492	0.127724
mmu-miR-6539	284.57	-0.911127	0.373318	-2.44062	0.0146621	0.136396
mmu-miR-34c-3p	258.217	1.2266	0.503729	2.43504	0.0148899	0.136717
mmu-miR-219a-1-3p	63.0527	-0.45618	0.187976	-2.4268	0.0152328	0.138071
mmu-miR-30b-3p	171.695	0.427972	0.176694	2.4221	0.015431	0.138097
mmu-miR-92b-3p	6378.04	0.529064	0.220778	2.39635	0.0165591	0.144534
mmu-miR-361-3p	733.317	0.512079	0.213668	2.39661	0.0165474	0.144534
mmu-miR-455-5p	315.448	1.76459	0.738374	2.38983	0.0168564	0.145335
mmu-miR-669a-3p&mmu-miR-669a-3-3p&mmu-miR-669o-3p	3133.55	-0.81078	0.340178	-2.3834	0.0171536	0.146116
mmu-miR-103-3p&mmu-miR-107-3p	29160.6	0.246409	0.104214	2.36444	0.0180573	0.149336
mmu-miR-669f-3p	336.336	-0.862942	0.364556	-2.36711	0.0179278	0.149336
mmu-miR-6954-3p	7.00995	2.02762	0.858349	2.36223	0.0181654	0.149336
mmu-miR-297b-3p&mmu-miR-297a-3p&mmu-miR-297c-3p	96.0773	-0.898662	0.382695	-2.34825	0.0188621	0.153028
mmu-miR-669e-3p	36.9164	-1.12719	0.48076	-2.3446	0.0190473	0.153028
mmu-miR-34b-3p	780.952	1.18125	0.508756	2.32184	0.0202414	0.160794
mmu-miR-466b-5p&mmu-miR-466o-5p	283.177	-0.951682	0.410929	-2.31593	0.0205623	0.161528
mmu-miR-669e-5p	171.882	-0.882813	0.382653	-2.30709	0.0210501	0.162212
mmu-miR-1930-5p	132.721	-0.483454	0.209647	-2.30604	0.0211082	0.162212
mmu-miR-1839-5p	1048.11	0.426393	0.185995	2.29249	0.0218774	0.165349
mmu-miR-669p-3p	542.848	-0.881663	0.384898	-2.29064	0.0219842	0.165349
mmu-miR-3620-5p	86.1879	0.787254	0.34499	2.28196	0.0224917	0.167385
mmu-miR-34c-5p	3864.17	0.971676	0.428058	2.26996	0.0232098	0.17093
mmu-miR-125b-1-3p	3174.17	-0.298701	0.132437	-2.25543	0.0241066	0.174312
mmu-miR-669d-5p	661.428	-0.816054	0.362404	-2.25178	0.0243361	0.174312
mmu-miR-1843b-5p	148.354	0.381709	0.169601	2.25064	0.0244087	0.174312
mmu-miR-669f-5p	357.363	-0.880034	0.395999	-2.22231	0.0262622	0.185674
mmu-miR-466b-3p&mmu-miR-466c-3p&mmu-miR-466p-3p	1421.34	-0.865677	0.391227	-2.21272	0.0269168	0.186381
mmu-miR-365-2-5p	102.795	-0.421359	0.190337	-2.21375	0.026846	0.186381
mmu-miR-3092-3p	29.6011	-0.597918	0.270636	-2.20931	0.0271531	0.186381
mmu-miR-326-3p	1643.84	0.621784	0.282466	2.20127	0.0277167	0.186626
mmu-miR-1981-5p	690.236	0.471296	0.213901	2.20333	0.0275714	0.186626
mmu-miR-192-5p	1383.97	0.423116	0.192641	2.19639	0.0280638	0.186761
mmu-miR-466g	460.396	-0.96683	0.440753	-2.19359	0.028265	0.186761
mmu-miR-7018-3p	79.5875	-0.770325	0.352685	-2.18417	0.0289494	0.187773
mmu-miR-3080-5p	10.278	1.43184	0.655308	2.18499	0.0288893	0.187773
mmu-miR-34b-5p	1714.22	0.966409	0.44799	2.15721	0.0309891	0.19545
mmu-miR-3091-5p	159.809	-0.407831	0.18882	-2.15989	0.0307814	0.19545
mmu-miR-701-5p	123.297	0.735156	0.341296	2.15402	0.0312389	0.19545
mmu-miR-1191b-5p	62.7484	-0.502393	0.232597	-2.15993	0.0307783	0.19545
mmu-miR-193a-5p	969.14	-0.225981	0.105167	-2.14878	0.0316519	0.196297
mmu-miR-148b-3p	7599.23	0.331503	0.154631	2.14384	0.0320457	0.196424
mmu-miR-486a-5p&mmu-miR-486b-5p	1987.6	0.387571	0.180975	2.14157	0.032228	0.196424
mmu-miR-34a-5p	10204.6	0.703723	0.330791	2.12739	0.0333873	0.20175
mmu-miR-6546-3p	11.9854	-1.07897	0.508038	-2.12379	0.0336877	0.201841
mmu-miR-669b-5p	1480.61	-0.813351	0.384406	-2.11586	0.0343564	0.202417
mmu-miR-669l-5p	346.427	-0.774237	0.365846	-2.11629	0.0343199	0.202417
mmu-miR-467a-3p	73.6927	-0.875204	0.418572	-2.09093	0.0365345	0.21347
mmu-miR-7a-1-3p	564.577	-0.393336	0.188592	-2.08565	0.0370105	0.213869
mmu-miR-466d-5p	9.66979	-1.16433	0.558839	-2.08348	0.0372078	0.213869
mmu-miR-12206-5p	191.401	-0.615891	0.296239	-2.07904	0.037614	0.214461
mmu-miR-467b-5p	427.151	-0.788183	0.380198	-2.07309	0.0381641	0.214928
mmu-miR-378d	6.42445	1.43449	0.692462	2.07159	0.038304	0.214928
mmu-miR-676-5p	192.727	0.931139	0.453238	2.05442	0.0399354	0.222317
mmu-miR-152-3p	10341.9	0.44509	0.217006	2.05105	0.0402625	0.222387
mmu-miR-423-5p	9051.23	0.33138	0.1631	2.03176	0.0421778	0.22327
mmu-miR-345-5p	6275.51	-0.232729	0.1141	-2.0397	0.0413804	0.22327
mmu-miR-33-3p	692.584	0.370233	0.182346	2.03039	0.0423171	0.22327
mmu-miR-466f	423.01	-0.89441	0.439745	-2.03393	0.0419585	0.22327
mmu-miR-1843a-5p	189.463	0.41461	0.203485	2.03754	0.0415958	0.22327
mmu-miR-12185-3p	17.0027	-0.847023	0.417138	-2.03056	0.0423	0.22327
mmu-miR-676-3p	2480.05	0.89717	0.442988	2.02527	0.0428396	0.224353
mmu-miR-466n-5p	133.89	-0.84084	0.422611	-1.98963	0.0466316	0.242416
mmu-miR-467c-3p&mmu-miR-467d-3p&mmu-miR-467e-3p	1460.12	-0.754485	0.381153	-1.97948	0.0477622	0.246481
mmu-miR-466a-3p&mmu-miR-466e-3p&mmu-miR-466d-3p	1325.16	-0.806594	0.412145	-1.95707	0.0503398	0.257682
mmu-miR-8114	465.29	-0.378133	0.193673	-1.95243	0.0508875	0.257682
mmu-miR-7654-5p	368.255	-0.319944	0.163968	-1.95126	0.0510261	0.257682
mmu-miR-297a-5p	1182.37	-0.787116	0.411532	-1.91265	0.055793	0.276369
mmu-miR-466c-5p	585.654	-0.748935	0.391054	-1.91517	0.0554705	0.276369
mmu-miR-670-5p	8.31744	0.999358	0.522725	1.91182	0.0558992	0.276369
mmu-miR-466e-5p	151.98	-0.877259	0.462818	-1.89547	0.0580296	0.284909
mmu-miR-101b-3p	11750.5	0.305083	0.161524	1.88877	0.058922	0.285328
mmu-miR-451a	70.8823	0.682031	0.360894	1.88984	0.0587797	0.285328
mmu-let-7b-5p	62604.8	0.368666	0.197368	1.86791	0.0617744	0.289138
mmu-miR-669a-5p&mmu-miR-669p-5p	2638.15	-0.736121	0.392091	-1.87742	0.0604602	0.289138
mmu-miR-674-3p	1912.56	0.249189	0.133819	1.86213	0.0625845	0.289138
mmu-miR-6988-3p	18.3941	0.680397	0.365937	1.85933	0.0629806	0.289138
mmu-miR-1927	11.821	0.87556	0.470307	1.86168	0.0626487	0.289138
mmu-miR-669k-3p	7.99594	-1.12229	0.602069	-1.86405	0.0623146	0.289138
mmu-miR-7063-5p	7.60372	0.99621	0.532937	1.86928	0.0615834	0.289138
mmu-miR-3073a-3p	6.27714	1.2416	0.664749	1.86777	0.0617941	0.289138
mmu-let-7f-5p	48397.5	0.245523	0.132369	1.85483	0.0636199	0.290189
mmu-let-7k	284.117	0.506634	0.27476	1.84391	0.0651956	0.29547
mmu-miR-1945	59.1104	-0.535392	0.290925	-1.84031	0.0657228	0.295962
mmu-miR-574-5p	2607.73	0.861753	0.46998	1.8336	0.0667139	0.298524
mmu-miR-219a-5p	2657.85	-0.125438	0.0690589	-1.81639	0.06931	0.304293
mmu-miR-1981-3p	84.4223	0.475774	0.262323	1.81369	0.0697249	0.304293
mmu-miR-6546-5p	12.6549	-1.03776	0.570109	-1.82029	0.0687156	0.304293
mmu-miR-7117-3p	6.84796	1.16055	0.639745	1.81408	0.0696656	0.304293
mmu-miR-181b-5p	10571	0.507269	0.281578	1.80152	0.0716211	0.306885
mmu-miR-365-1-5p	22.561	0.974308	0.540743	1.80179	0.0715778	0.306885
mmu-miR-6952-3p	22.3519	0.559914	0.310688	1.80218	0.0715176	0.306885
mmu-miR-674-5p	4369.92	0.293419	0.163179	1.79814	0.0721547	0.30731
mmu-miR-181a-2-3p	504.835	0.73378	0.409555	1.79165	0.0731889	0.307358
mmu-miR-664-5p	220.023	0.316651	0.17691	1.7899	0.0734702	0.307358
mmu-miR-7081-3p	16.5162	0.64326	0.359107	1.79128	0.0732488	0.307358
mmu-miR-484	27764	-0.159141	0.0893666	-1.78076	0.0749513	0.311709
mmu-miR-7680-3p	24.8654	0.854534	0.481794	1.77365	0.0761212	0.314723
mmu-miR-122-5p	6.06421	1.21043	0.683661	1.77052	0.0766412	0.315031
mmu-miR-669c-5p	677.829	-0.673329	0.381909	-1.76306	0.0778901	0.318314
mmu-miR-200c-3p	28.2326	0.844695	0.480636	1.75746	0.0788403	0.320345
mmu-miR-467d-5p	623.485	-0.656821	0.375973	-1.74699	0.0806391	0.324869
mmu-miR-7224-3p	30.5656	-1.73365	0.993131	-1.74565	0.0808726	0.324869
mmu-miR-98-5p	8874.43	0.225697	0.129693	1.74025	0.0818159	0.326801
mmu-miR-187-3p	295.497	0.372168	0.215185	1.72953	0.083715	0.330748
mmu-miR-148b-5p	284.33	0.246261	0.142603	1.7269	0.084185	0.330748
mmu-miR-201-5p	4.03261	1.73833	1.00669	1.72678	0.0842074	0.330748
mmu-miR-29b-3p	44698.7	-0.177901	0.103214	-1.72361	0.0847775	0.331147
mmu-miR-701-3p	10.4885	1.02071	0.595584	1.71379	0.0865668	0.336279
mmu-miR-125a-3p	1374.78	0.190496	0.111572	1.70738	0.087752	0.33902
mmu-let-7a-1-3p&mmu-let-7c-2-3p	6443.99	0.139385	0.082188	1.69593	0.0898989	0.344363
mmu-miR-877-3p	1479.45	0.294281	0.173635	1.69482	0.0901092	0.344363
mmu-let-7a-5p&mmu-let-7c-5p	110635	0.245948	0.145917	1.68553	0.0918858	0.34609
mmu-miR-125b-2-3p	688.03	0.78649	0.466661	1.68536	0.0919198	0.34609
mmu-miR-297c-5p	437.547	-0.6636	0.39447	-1.68226	0.0925192	0.34609
mmu-miR-466h-5p	270.338	-0.718326	0.426461	-1.68439	0.0921063	0.34609
mmu-miR-1953	28.8452	0.546552	0.329245	1.66002	0.0969111	0.360611
mmu-miR-3102-3p.2-3p	1047.58	0.350894	0.212727	1.6495	0.0990449	0.366622
mmu-miR-125a-5p	40600.7	0.182242	0.110848	1.64407	0.100161	0.368824
mmu-miR-15b-5p	22127.8	0.143956	0.0881221	1.6336	0.102342	0.374842
mmu-miR-466j&mmu-miR-669m-5p&mmu-miR-466m-5p	135.529	-0.687555	0.421513	-1.63116	0.102856	0.374842
mmu-miR-152-5p	196.27	0.375483	0.232254	1.61669	0.105944	0.380217
mmu-miR-449c-5p	49.8601	-0.704697	0.435675	-1.61748	0.105774	0.380217
mmu-miR-6989-3p	16.8787	0.605832	0.374368	1.61828	0.105602	0.380217
mmu-miR-26a-5p	46231.5	0.315626	0.195703	1.61278	0.106792	0.381197
mmu-miR-6944-3p	407.136	0.424482	0.263819	1.60899	0.107619	0.381197
mmu-let-7j	47.7642	0.461225	0.28727	1.60554	0.108374	0.381197
mmu-miR-3108-5p	28.5378	0.488676	0.304295	1.60593	0.108289	0.381197
mmu-miR-1964-5p	57.465	-0.367477	0.229716	-1.5997	0.109665	0.383829
mmu-miR-21a-5p	217397	0.133027	0.0833349	1.5963	0.110422	0.384574
mmu-miR-146b-3p	75.8093	0.962508	0.604323	1.59271	0.111226	0.385475
mmu-miR-3058-5p	30.6235	-0.441137	0.278595	-1.58344	0.113322	0.390824
mmu-miR-3061-5p	50.0068	-0.527475	0.333783	-1.58029	0.11404	0.39139
mmu-miR-140-3p	16201.5	0.358943	0.227614	1.57698	0.1148	0.392095
mmu-miR-181a-5p	14030.9	0.450044	0.286691	1.56979	0.116464	0.3954
mmu-miR-3057-5p	303.854	-0.286088	0.182457	-1.56798	0.116886	0.3954
mmu-miR-212-5p	57.3758	-0.4727	0.301978	-1.56534	0.117502	0.395591
mmu-miR-320-3p	18351.1	0.145744	0.094453	1.54303	0.122824	0.403891
mmu-miR-140-5p	11432.5	0.331143	0.214133	1.54643	0.122	0.403891
mmu-miR-191-5p	10575.4	-0.126744	0.0819709	-1.5462	0.122056	0.403891
mmu-miR-194-5p	1822.53	0.247285	0.16003	1.54524	0.122288	0.403891
mmu-miR-3079-5p	29.58	0.711745	0.460317	1.54621	0.122055	0.403891
mmu-miR-669o-5p	208.138	-0.619302	0.404312	-1.53174	0.125587	0.411063
mmu-miR-19a-5p	233.058	-0.447768	0.294152	-1.52223	0.127951	0.416871
mmu-miR-6399	3.84824	-1.35014	0.889633	-1.51764	0.129105	0.418704
mmu-miR-421-3p	1282.15	0.250402	0.165828	1.51001	0.13104	0.423038
mmu-miR-324-5p	9058.47	0.124756	0.0833852	1.49614	0.134616	0.426161
mmu-miR-93-3p	2136.99	0.120442	0.0806552	1.4933	0.135359	0.426161
mmu-miR-145a-3p	766.043	0.921479	0.625054	1.47424	0.140417	0.426161
mmu-miR-148a-5p	210.673	-0.487628	0.330266	-1.47647	0.139817	0.426161
mmu-miR-96-3p	169.596	-0.310321	0.208482	-1.48848	0.136625	0.426161
mmu-miR-30c-1-3p	154.756	-0.190974	0.12955	-1.47413	0.140446	0.426161
mmu-miR-155-3p	45.8473	-0.573428	0.386531	-1.48352	0.137935	0.426161
mmu-miR-196a-5p	33.1807	0.397991	0.266929	1.491	0.135962	0.426161
mmu-miR-338-5p	33.1065	1.30408	0.88463	1.47415	0.140441	0.426161
mmu-miR-3091-3p	22.6129	-0.459419	0.306266	-1.50007	0.133597	0.426161
mmu-miR-8105	14.9396	-0.580975	0.392855	-1.47885	0.139179	0.426161
mmu-miR-132-5p	12.156	0.683544	0.461898	1.47986	0.138911	0.426161
mmu-miR-6933-5p	10.3226	0.72181	0.486349	1.48414	0.137772	0.426161
mmu-miR-669k-5p	9.12981	-0.925951	0.624919	-1.48171	0.138416	0.426161
mmu-miR-149-5p	3236.21	0.256584	0.174472	1.47063	0.14139	0.427191
mmu-miR-467e-5p	596.807	-0.595108	0.407704	-1.45966	0.144385	0.434383
mmu-miR-467c-5p	712.421	-0.591414	0.406397	-1.45526	0.145597	0.436173
mmu-miR-7219-3p	3.85891	-1.2492	0.861661	-1.44976	0.147126	0.438895
mmu-miR-34a-3p	105.827	0.549474	0.379986	1.44604	0.148167	0.440143
mmu-miR-99b-3p	4397.03	0.255568	0.178752	1.42973	0.152794	0.445636
mmu-miR-466n-3p	57.8914	-0.665545	0.465392	-1.43007	0.152696	0.445636
mmu-miR-3473h-5p	45.8429	-0.357409	0.250211	-1.42843	0.153168	0.445636
mmu-miR-3081-3p	41.5915	0.769252	0.536854	1.43289	0.15189	0.445636
mmu-miR-466l-3p	17.0668	-0.882506	0.615595	-1.43358	0.151692	0.445636
mmu-let-7d-5p	41964.3	0.17509	0.123203	1.42115	0.155273	0.448576
mmu-miR-297b-5p	138.938	-0.649689	0.45735	-1.42055	0.155447	0.448576
mmu-miR-133a-3p&mmu-miR-133b-3p	4.10582	1.00075	0.71073	1.40806	0.159113	0.457289
mmu-miR-1934-5p	145.77	0.303192	0.217158	1.39618	0.16266	0.465589
mmu-miR-466a-5p&mmu-miR-466p-5p	258.213	-0.560441	0.402609	-1.39202	0.163916	0.467292
mmu-miR-101a-3p	4996.9	0.799523	0.577308	1.38492	0.166078	0.469668
mmu-miR-6997-5p	4.51815	0.935235	0.675172	1.38518	0.165997	0.469668
mmu-miR-3086-5p	5.38935	0.913079	0.661865	1.37956	0.167724	0.472432
mmu-miR-374b-5p	7768.86	0.18919	0.137668	1.37424	0.169367	0.475094
mmu-miR-335-5p	104.051	0.319748	0.233024	1.37216	0.170012	0.475094
mmu-miR-328-3p	9586.26	0.266256	0.194599	1.36823	0.171241	0.476642
mmu-miR-30a-3p	3114.84	0.245423	0.179656	1.36607	0.171916	0.476645
mmu-miR-1291	65.1673	0.330871	0.242636	1.36365	0.172678	0.476888
mmu-miR-574-3p	1891.18	0.791719	0.583142	1.35768	0.174565	0.478363
mmu-miR-103-1-5p	57.3664	-0.301045	0.221599	-1.35851	0.174301	0.478363
mmu-miR-5123	71.9243	-0.35771	0.265435	-1.34764	0.177776	0.485279
mmu-miR-582-3p	156.159	0.521857	0.388457	1.34341	0.17914	0.487122
mmu-miR-125b-5p	45575.6	-0.209747	0.156925	-1.33661	0.181351	0.489372
mmu-miR-6395	24.3855	0.474743	0.355165	1.33668	0.181327	0.489372
mmu-miR-145b	29.4847	0.750539	0.562554	1.33417	0.18215	0.489657
mmu-miR-30d-3p	400.735	0.214957	0.162857	1.31992	0.186863	0.493851
mmu-miR-340-3p	176.578	1.1715	0.892464	1.31266	0.189298	0.493851
mmu-miR-9-3p	162.744	-0.560091	0.422839	-1.3246	0.185305	0.493851
mmu-miR-138-2-3p	26.6298	-0.498175	0.378757	-1.31529	0.188413	0.493851
mmu-miR-693-3p	25.5007	-0.399406	0.303174	-1.31741	0.1877	0.493851
mmu-miR-181d-3p	13.4779	-1.5181	1.15483	-1.31457	0.188656	0.493851
mmu-miR-7065-3p	10.8467	-0.561784	0.426054	-1.31857	0.187312	0.493851
mmu-miR-677-3p	3.8793	-0.995316	0.752293	-1.32304	0.185821	0.493851
mmu-miR-26b-5p	26809.4	0.259086	0.19795	1.30884	0.190588	0.49539
mmu-miR-221-5p	539.85	0.158173	0.121462	1.30224	0.192834	0.497842
mmu-miR-29b-2-5p	99.2994	0.324607	0.249722	1.29987	0.193644	0.497842
mmu-miR-3473d	80.3865	-0.387229	0.297713	-1.30068	0.193369	0.497842
mmu-miR-338-3p	710.779	1.04379	0.809005	1.29021	0.196978	0.503639
mmu-miR-1943-5p	37.0134	0.334733	0.259642	1.28921	0.197324	0.503639
mmu-miR-6967-3p	36.1866	0.350685	0.274797	1.27616	0.201899	0.511621
mmu-miR-7235-3p	6.09369	0.981517	0.768581	1.27705	0.201584	0.511621
mmu-miR-138-5p	794.208	-0.270975	0.213409	-1.26975	0.204175	0.511885
mmu-miR-466m-3p	88.3153	-0.614801	0.483654	-1.27116	0.203672	0.511885
mmu-miR-6936-3p	55.7211	-0.379619	0.298017	-1.27382	0.202729	0.511885
mmu-miR-199a-5p	39442.1	0.626925	0.499277	1.25567	0.209237	0.519017
mmu-miR-18a-5p	21816.1	-0.252405	0.201168	-1.2547	0.209588	0.519017
mmu-miR-128-3p	3832.89	0.148108	0.118138	1.25369	0.209956	0.519017
mmu-miR-3057-3p	33.1368	-0.324871	0.258547	-1.25652	0.208926	0.519017
mmu-miR-6960-5p	16.5404	0.420377	0.336412	1.24959	0.211448	0.520885
mmu-miR-21c	5.0486	0.78463	0.630877	1.24371	0.213605	0.524372
mmu-miR-18a-3p	1408.48	-0.387981	0.313111	-1.23912	0.215303	0.524893
mmu-miR-6963-3p	6.34327	0.677352	0.54643	1.2396	0.215125	0.524893
mmu-miR-345-3p	456.185	0.14683	0.119964	1.22395	0.220971	0.531427
mmu-miR-190b-5p	68.968	0.333969	0.272267	1.22663	0.219963	0.531427
mmu-miR-7655-3p	23.7221	0.395647	0.323291	1.22381	0.221023	0.531427
mmu-miR-200a-3p	17.9444	0.582793	0.478229	1.21865	0.222978	0.531427
mmu-miR-8092	4.90201	-0.780935	0.641191	-1.21795	0.223245	0.531427
mmu-miR-6921-3p	4.79592	0.83361	0.683903	1.2189	0.222882	0.531427
mmu-miR-6955-5p	4.37954	0.881978	0.721471	1.22247	0.221529	0.531427
mmu-miR-1955-5p	148.61	0.217496	0.179785	1.20976	0.226371	0.53348
mmu-miR-486a-3p&mmu-miR-486b-3p	114.493	0.278109	0.229579	1.21139	0.225747	0.53348
mmu-miR-7655-5p	9.21969	-0.614655	0.506877	-1.21263	0.225271	0.53348
mmu-miR-33-5p	13775.8	0.209502	0.174519	1.20045	0.229963	0.534552
mmu-miR-129-1-3p&mmu-miR-129-2-3p	6423.21	-0.366066	0.306352	-1.19492	0.232118	0.534552
mmu-miR-16-1-3p	1266.94	-0.204454	0.17066	-1.19802	0.230909	0.534552
mmu-miR-331-5p	190.152	-0.199089	0.165971	-1.19954	0.230319	0.534552
mmu-miR-3110-5p	150.806	-0.332162	0.2779	-1.19526	0.231986	0.534552
mmu-miR-7070-3p	35.138	0.6047	0.501529	1.20571	0.227929	0.534552
mmu-miR-7658-5p	27.3336	-0.362051	0.302359	-1.19742	0.231143	0.534552
mmu-miR-31-5p	65002.7	-0.14762	0.124317	-1.18745	0.235052	0.539037
mmu-let-7i-3p	9030.66	-0.20114	0.170136	-1.18223	0.237115	0.539037
mmu-miR-450a-1-3p&mmu-miR-450b-3p	172.953	0.601208	0.507743	1.18408	0.236381	0.539037
mmu-miR-670-3p	11.2435	0.551856	0.465692	1.18502	0.236008	0.539037
mmu-miR-145a-5p	22177.9	0.511729	0.436537	1.17225	0.241098	0.54519
mmu-miR-598-3p	96.0669	-0.492361	0.420252	-1.17158	0.241364	0.54519
mmu-miR-17-3p	8034.2	-0.215731	0.18502	-1.16599	0.24362	0.547569
mmu-miR-677-5p	29.7798	-0.313233	0.268839	-1.16513	0.243966	0.547569
mmu-miR-142a-5p	5.91579	0.668891	0.576465	1.16033	0.245914	0.550193
mmu-miR-1198-5p	2416.25	0.100525	0.0869897	1.1556	0.247846	0.55103
mmu-miR-92b-5p	302.296	0.333177	0.288165	1.1562	0.247599	0.55103
mmu-miR-19b-3p	36525.9	-0.127782	0.111139	-1.14975	0.250247	0.552116
mmu-miR-1947-5p	40.4604	-0.326657	0.283483	-1.1523	0.249199	0.552116
mmu-miR-5615-3p	4.15679	1.00179	0.872101	1.1487	0.250678	0.552116
mmu-miR-322-5p	6031.31	0.474504	0.416621	1.13893	0.254731	0.559301
mmu-miR-101c	227.461	0.692788	0.610513	1.13476	0.256474	0.561384
mmu-miR-3102-5p.2-5p	528.455	0.299727	0.26512	1.13053	0.258251	0.56353
mmu-miR-30b-5p&mmu-miR-30c-5p	65227.9	0.114662	0.102244	1.12146	0.262093	0.565034
mmu-miR-22-3p	56315.6	-0.119141	0.106426	-1.11948	0.262936	0.565034
mmu-miR-6914-3p	23.1225	-0.339993	0.302287	-1.12473	0.260702	0.565034
mmu-miR-8106	13.013	0.462234	0.412711	1.12	0.262715	0.565034
mmu-miR-320-5p	10.3163	-0.485632	0.432041	-1.12404	0.260995	0.565034
mmu-miR-3109-3p	27.1772	-0.349996	0.313203	-1.11747	0.263793	0.565156
mmu-miR-369-3p	14.5332	0.572159	0.513334	1.11459	0.265024	0.566079
mmu-miR-532-3p	4724.52	-0.23348	0.211261	-1.10517	0.269084	0.566198
mmu-miR-181a-1-3p	299.566	0.32953	0.297288	1.10846	0.267665	0.566198
mmu-miR-3535	121.472	0.356017	0.321805	1.10631	0.268592	0.566198
mmu-miR-7687-5p	21.1944	0.407541	0.367607	1.10864	0.267588	0.566198
mmu-miR-5622-3p	6.37453	0.61142	0.550558	1.11055	0.266764	0.566198
mmu-miR-6953-3p	6.60921	0.685855	0.625245	1.09694	0.272669	0.572038
mmu-miR-12189-3p	8.79181	-0.530102	0.487179	-1.08811	0.276549	0.578461
mmu-miR-9-5p	5967.76	-0.562961	0.520152	-1.0823	0.279119	0.582114
mmu-miR-147-3p	453.922	-0.278076	0.257796	-1.07867	0.280735	0.583764
mmu-miR-210-3p	7491.06	0.189097	0.176346	1.07231	0.283581	0.586861
mmu-miR-491-3p	13.616	-0.415025	0.387282	-1.07163	0.283885	0.586861
mmu-miR-6912-5p	4.14376	-0.691961	0.649957	-1.06463	0.287045	0.591664
mmu-miR-340-5p	1249.93	0.954617	0.901541	1.05887	0.289658	0.593589
mmu-miR-137-3p	3.83851	-0.699964	0.660229	-1.06018	0.289061	0.593589
mmu-miR-196b-5p	12969.7	0.257413	0.244903	1.05108	0.293221	0.595711
mmu-miR-3063-3p	47.934	-0.245407	0.233416	-1.05137	0.293089	0.595711
mmu-miR-1231-3p	5.70326	0.730496	0.693404	1.05349	0.292115	0.595711
mmu-miR-128-1-5p	37.9039	-0.288224	0.275103	-1.04769	0.294779	0.597034
mmu-miR-499-5p	4.43739	0.920876	0.88038	1.046	0.295561	0.597034
mmu-miR-99a-3p	394.903	0.605466	0.58142	1.04136	0.29771	0.597957
mmu-miR-1b-5p	29.0037	0.29174	0.279933	1.04218	0.297328	0.597957
mmu-miR-339-5p	6707.41	0.169103	0.16445	1.02829	0.303812	0.607673
mmu-miR-1956	8.92513	0.500203	0.487502	1.02606	0.304866	0.607673
mmu-miR-5618-3p	5.86911	-0.582821	0.568326	-1.0255	0.305126	0.607673
mmu-miR-374c-3p	29.4301	0.282485	0.277213	1.01902	0.308194	0.612059
mmu-miR-19a-3p	16307.1	-0.169685	0.1682	-1.00883	0.313057	0.619975
mmu-miR-7082-3p	7.69811	0.695692	0.691516	1.00604	0.314397	0.620889
mmu-miR-652-3p	8613.46	0.0947505	0.0948156	0.999313	0.317643	0.624075
mmu-miR-8112	87.0814	0.425211	0.428736	0.991778	0.321306	0.624075
mmu-miR-12180-3p	18.7501	-0.329312	0.331929	-0.992118	0.32114	0.624075
mmu-miR-7033-5p	17.1598	-0.363406	0.365239	-0.994981	0.319745	0.624075
mmu-miR-5619-5p	7.70645	0.535968	0.538208	0.995837	0.319329	0.624075
mmu-miR-5101	5.04699	0.620018	0.623202	0.994891	0.319789	0.624075
mmu-miR-7653-3p	14.2588	-0.576621	0.589229	-0.978603	0.327776	0.634898
mmu-miR-181b-2-3p	42.0236	0.485996	0.501567	0.968955	0.332568	0.642419
mmu-miR-30a-5p	44508	0.125783	0.132722	0.94772	0.343272	0.643771
mmu-let-7g-5p	36640.3	0.102398	0.106147	0.964679	0.334706	0.643771
mmu-miR-143-5p	2658.39	0.441631	0.466675	0.946335	0.343978	0.643771
mmu-miR-30e-3p	2239.24	0.123805	0.130638	0.947691	0.343287	0.643771
mmu-miR-450a-5p	1942.78	0.417006	0.447113	0.932665	0.350993	0.643771
mmu-miR-542-3p	877.963	0.420102	0.441107	0.95238	0.340904	0.643771
mmu-miR-339-3p	605.995	0.18847	0.201591	0.93491	0.349835	0.643771
mmu-miR-27b-5p	561.155	0.235523	0.252673	0.932124	0.351272	0.643771
mmu-miR-1839-3p	209.018	0.181223	0.188022	0.963838	0.335127	0.643771
mmu-miR-3620-3p	56.3931	0.245112	0.262582	0.933468	0.350578	0.643771
mmu-miR-101a-5p	47.4289	0.554705	0.588866	0.941988	0.346199	0.643771
mmu-miR-194-2-3p	31.3977	0.262525	0.281762	0.931724	0.351479	0.643771
mmu-miR-1187	27.444	-0.521611	0.556677	-0.937009	0.348754	0.643771
mmu-miR-5128	23.8088	0.424123	0.452381	0.937536	0.348483	0.643771
mmu-miR-1a-3p	11.7761	0.507192	0.543103	0.93388	0.350366	0.643771
mmu-miR-1195	7.73087	-0.474931	0.49609	-0.957348	0.338392	0.643771
mmu-miR-6913-3p	6.24602	-0.504888	0.529394	-0.95371	0.34023	0.643771
mmu-miR-5620-3p	5.85969	0.570839	0.604134	0.944888	0.344716	0.643771
mmu-miR-690	5.28674	-0.570654	0.607319	-0.939629	0.347408	0.643771
mmu-miR-5626-5p	4.07652	-0.663651	0.703556	-0.943281	0.345537	0.643771
mmu-miR-421-5p	19.8258	-0.35081	0.378462	-0.926936	0.35396	0.64664
mmu-miR-143-3p	48771.5	0.344462	0.372731	0.924157	0.355404	0.647606
mmu-miR-3074-5p	31.7798	-0.259508	0.281696	-0.921233	0.356929	0.648711
mmu-miR-7669-5p	54.0977	-0.231916	0.253394	-0.91524	0.360066	0.650254
mmu-miR-7033-3p	7.79077	0.501941	0.547371	0.917003	0.359141	0.650254
mmu-miR-7046-3p	3.90097	0.622531	0.680851	0.914342	0.360537	0.650254
mmu-miR-3080-3p	7.12005	0.512377	0.564768	0.907235	0.364283	0.655338
mmu-let-7b-3p	2856.04	0.0788058	0.0875967	0.899643	0.36831	0.660902
mmu-miR-7024-3p	4.93304	-0.534292	0.597764	-0.893817	0.37142	0.664794
mmu-miR-7067-3p	8.65151	-0.472904	0.530304	-0.891762	0.372521	0.665081
mmu-miR-96-5p	6623.98	-0.134925	0.151893	-0.888294	0.374383	0.666722
mmu-miR-702-3p	899.721	-0.172423	0.195718	-0.880981	0.378328	0.670371
mmu-let-7f-2-3p	603.232	0.0965647	0.109437	0.882374	0.377575	0.670371
mmu-miR-19b-1-5p	541.071	-0.197563	0.225872	-0.874671	0.381753	0.674748
mmu-miR-6943-3p	5.60748	0.502627	0.577365	0.870554	0.383998	0.677024
mmu-miR-7032-3p	6.31083	0.569889	0.657956	0.86615	0.386408	0.679578
mmu-miR-129-5p	7998.94	-0.258636	0.300272	-0.861338	0.389052	0.682221
mmu-miR-6936-5p	9.12815	-0.412078	0.479213	-0.859906	0.389841	0.682221
mmu-miR-1943-3p	96.2122	0.162581	0.193112	0.841899	0.399845	0.698
mmu-miR-466h-3p	157.009	-0.356506	0.425925	-0.837016	0.402584	0.701051
mmu-miR-3112-5p	6.03719	0.524873	0.629836	0.833348	0.404649	0.702915
mmu-miR-6940-3p	18.2956	0.281121	0.339602	0.827797	0.407786	0.704083
mmu-miR-7118-3p	11.7772	0.347696	0.420494	0.826874	0.408308	0.704083
mmu-miR-3069-5p	4.84855	-0.534093	0.645627	-0.827247	0.408097	0.704083
mmu-miR-1950	10.6038	-0.38838	0.474499	-0.818505	0.413069	0.710559
mmu-miR-15a-3p	1406.67	-0.144262	0.177033	-0.814888	0.415136	0.712382
mmu-miR-322-3p	806.295	0.416858	0.514766	0.8098	0.418055	0.715654
mmu-miR-505-3p	218.729	-0.1101	0.136723	-0.805282	0.420657	0.718368
mmu-miR-22-5p	3577.41	-0.084938	0.105944	-0.801722	0.422714	0.71928
mmu-miR-6956-3p	6.55818	0.702764	0.877536	0.800838	0.423225	0.71928
mmu-miR-141-3p	25.604	0.303594	0.38227	0.794186	0.427087	0.724102
mmu-miR-200b-3p	9.35573	0.448316	0.569129	0.787723	0.430859	0.725279
mmu-miR-6967-5p	8.04784	0.388866	0.49274	0.78919	0.430001	0.725279
mmu-miR-7035-3p	4.52707	0.498168	0.63238	0.787767	0.430833	0.725279
mmu-miR-1982-3p	55.2949	-0.215376	0.27404	-0.785929	0.431909	0.72532
mmu-miR-6959-5p	7.62196	0.391398	0.501584	0.780324	0.4352	0.729115
mmu-miR-6970-5p	4.645	-0.4799	0.622343	-0.771119	0.440637	0.736478
mmu-miR-27a-5p	1535.02	-0.142609	0.18597	-0.766837	0.443179	0.73898
mmu-miR-92a-1-5p	1166.31	-0.203464	0.266848	-0.762472	0.445779	0.740942
mmu-miR-1960	5.42073	-0.45548	0.598258	-0.761344	0.446452	0.740942
mmu-miR-182-5p	28141.3	0.1134	0.152462	0.743795	0.457001	0.743504
mmu-miR-24-1-5p	546.91	0.219777	0.295105	0.744741	0.456428	0.743504
mmu-miR-186-3p	383.659	-0.111056	0.14916	-0.74454	0.45655	0.743504
mmu-miR-188-3p	376.401	-0.155608	0.208017	-0.748057	0.454426	0.743504
mmu-miR-582-5p	293.404	0.339885	0.452851	0.750546	0.452926	0.743504
mmu-miR-103-2-5p	155.38	-0.139534	0.185016	-0.754172	0.450746	0.743504
mmu-miR-301b-5p	54.2398	-0.49669	0.667503	-0.744102	0.456815	0.743504
mmu-miR-7689-3p	33.0953	0.31323	0.414094	0.756423	0.449396	0.743504
mmu-miR-126b-5p	11.4047	-0.320819	0.432779	-0.7413	0.458512	0.743504
mmu-miR-7071-5p	4.58723	-0.482369	0.649455	-0.742728	0.457646	0.743504
mmu-miR-219b-3p	3.8981	-0.570119	0.773872	-0.736709	0.461299	0.746312
mmu-miR-6927-5p	9.63094	0.34016	0.463302	0.734208	0.462822	0.747067
mmu-let-7f-1-3p	1038.76	-0.0773455	0.106563	-0.72582	0.467949	0.750204
mmu-miR-301a-5p	716.106	-0.152947	0.210381	-0.726997	0.467228	0.750204
mmu-miR-1198-3p	36.3913	-0.238931	0.329022	-0.726187	0.467724	0.750204
mmu-miR-1930-3p	19.6438	-0.266379	0.368064	-0.723729	0.469232	0.750559
mmu-miR-183-5p	11550	-0.107278	0.148699	-0.72144	0.470639	0.75111
mmu-miR-6516-5p	8.45632	0.367576	0.511735	0.718294	0.472576	0.752503
mmu-miR-7648-3p	67.0151	0.272604	0.380674	0.716107	0.473925	0.752955
mmu-miR-7006-3p	4.64929	0.453578	0.636899	0.712166	0.476362	0.75513
mmu-miR-107-5p	34.6576	0.248954	0.353336	0.70458	0.481072	0.76089
mmu-miR-5616-3p	4.08605	0.462063	0.657926	0.702302	0.482491	0.761431
mmu-miR-7063-3p	14.4475	0.279398	0.399808	0.698832	0.484657	0.763146
mmu-miR-23b-3p&mmu-miR-23a-3p	102219	0.0772664	0.110941	0.696467	0.486137	0.763775
mmu-miR-16-5p	53876.1	0.0419982	0.0625255	0.671697	0.501777	0.764216
mmu-miR-5100	1109.73	0.185903	0.274086	0.678267	0.497602	0.764216
mmu-miR-210-5p	217.557	-0.208517	0.311651	-0.669073	0.503449	0.764216
mmu-miR-1306-3p	186.134	-0.10193	0.149213	-0.683114	0.494535	0.764216
mmu-miR-8103	105.229	-0.121895	0.176188	-0.691846	0.489034	0.764216
mmu-miR-7068-3p	73.8329	-0.211358	0.315759	-0.669364	0.503264	0.764216
mmu-miR-3105-5p	46.006	0.150734	0.221838	0.679478	0.496835	0.764216
mmu-miR-150-5p	34.4364	0.256949	0.378211	0.679379	0.496898	0.764216
mmu-miR-1933-3p	26.2742	-0.235184	0.346212	-0.679307	0.496943	0.764216
mmu-miR-1941-5p	21.419	0.401818	0.584568	0.687376	0.491846	0.764216
mmu-miR-147-5p	12.5031	-0.29862	0.440039	-0.678623	0.497377	0.764216
mmu-miR-7015-3p	8.2582	-0.311255	0.454334	-0.685078	0.493295	0.764216
mmu-miR-760-5p	6.21622	-0.45835	0.681097	-0.672958	0.500974	0.764216
mmu-miR-6997-3p	5.4847	0.403804	0.600592	0.672343	0.501366	0.764216
mmu-miR-7091-5p	4.9874	0.409196	0.611964	0.66866	0.503712	0.764216
mmu-miR-5616-5p	4.26792	0.529284	0.781122	0.677595	0.498029	0.764216
mmu-miR-466i-3p	650.378	-0.291405	0.43827	-0.664898	0.506116	0.766011
mmu-miR-7060-3p	5.90659	-0.376439	0.567423	-0.663419	0.507062	0.766011
mmu-miR-218-1-3p	168.372	0.298605	0.45172	0.66104	0.508586	0.766049
mmu-miR-1934-3p	41.4372	0.174252	0.264018	0.659999	0.509255	0.766049
mmu-miR-212-3p	289.923	-0.182726	0.278218	-0.656771	0.511328	0.767535
mmu-miR-872-5p	5592.35	0.108952	0.166789	0.653231	0.513608	0.767697
mmu-miR-3079-3p	11.1974	0.335408	0.512777	0.654101	0.513047	0.767697
mmu-miR-20a-3p	432.161	-0.167133	0.257987	-0.647833	0.517093	0.768035
mmu-miR-702-5p	35.4235	-0.204385	0.314957	-0.64893	0.516383	0.768035
mmu-miR-669d-3p	3.8888	-0.560028	0.864293	-0.647961	0.51701	0.768035
mmu-miR-17-5p	29575	-0.093067	0.14534	-0.640338	0.521953	0.773628
mmu-let-7c-1-3p	179.95	0.35007	0.549776	0.63675	0.524288	0.775463
mmu-miR-92a-3p	49408.3	-0.0696004	0.11221	-0.620271	0.535079	0.776799
mmu-miR-218-5p	9697.4	0.27569	0.442851	0.622535	0.53359	0.776799
mmu-miR-130a-5p	1035.95	-0.101409	0.161234	-0.628953	0.52938	0.776799
mmu-let-7e-3p	803.528	0.0649696	0.104003	0.624691	0.532174	0.776799
mmu-miR-350-5p	427.631	0.117579	0.189143	0.621642	0.534177	0.776799
mmu-miR-185-3p	359.517	0.114952	0.181595	0.633011	0.526727	0.776799
mmu-miR-6935-5p	45.2513	-0.162921	0.259746	-0.627233	0.530507	0.776799
mmu-miR-7654-3p	15.6425	0.277348	0.442232	0.627155	0.530557	0.776799
mmu-miR-7070-5p	10.2856	0.356813	0.574494	0.621091	0.53454	0.776799
mmu-miR-26a-2-3p	254.498	0.183424	0.299041	0.613374	0.539629	0.778607
mmu-miR-7682-3p	7.00817	0.323692	0.52641	0.614905	0.538618	0.778607
mmu-miR-7016-3p	4.91043	0.416169	0.677327	0.614429	0.538932	0.778607
mmu-miR-501-5p	2276.23	0.112054	0.184005	0.60897	0.542544	0.780486
mmu-miR-450b-5p	354.716	0.251265	0.413306	0.607938	0.543228	0.780486
mmu-miR-7667-5p	147.788	-0.0811036	0.133744	-0.60641	0.544243	0.780486
mmu-miR-100-5p	3125.49	-0.19042	0.315038	-0.604437	0.545553	0.780781
mmu-miR-24-2-5p	15827.6	-0.0717433	0.119159	-0.602079	0.547121	0.781444
mmu-miR-3113-5p	79.847	-0.145699	0.24396	-0.597224	0.550358	0.782904
mmu-miR-5621-5p	11.4017	-0.28771	0.481285	-0.597795	0.549977	0.782904
mmu-miR-7074-3p	6.99464	0.333239	0.563436	0.59144	0.554225	0.786822
mmu-miR-7071-3p	3.78499	-0.428407	0.730137	-0.58675	0.557372	0.789703
mmu-miR-652-5p	203.384	-0.0698081	0.119916	-0.58214	0.560472	0.792508
mmu-miR-15a-5p	25336.9	-0.0463513	0.0805571	-0.575385	0.565031	0.796556
mmu-miR-7036b-3p	4.07096	0.395805	0.688883	0.574561	0.565588	0.796556
mmu-miR-27b-3p&mmu-miR-27a-3p	107276	0.0957204	0.168604	0.567724	0.570222	0.797017
mmu-miR-99a-5p	8108.07	0.259027	0.472625	0.548061	0.58365	0.797017
mmu-miR-331-3p	3144.53	-0.0680716	0.122607	-0.5552	0.578758	0.797017
mmu-miR-28a-3p	2485.44	0.16055	0.289791	0.554022	0.579564	0.797017
mmu-miR-330-3p	236.763	0.245794	0.436322	0.563332	0.573209	0.797017
mmu-miR-206-3p	189.224	0.514611	0.933871	0.551051	0.581599	0.797017
mmu-miR-3068-3p	179.88	0.0930959	0.170327	0.546573	0.584672	0.797017
mmu-miR-491-5p	140.226	-0.162994	0.286122	-0.569667	0.568904	0.797017
mmu-miR-7666-3p	41.2948	-0.13953	0.255094	-0.546975	0.584396	0.797017
mmu-miR-26a-1-3p	32.4436	0.172131	0.315271	0.545979	0.585081	0.797017
mmu-miR-6945-3p	30.127	-0.158444	0.276946	-0.572111	0.567247	0.797017
mmu-miR-1948-3p	16.2923	-0.189922	0.3466	-0.547959	0.58372	0.797017
mmu-miR-144-3p	14.9201	0.200827	0.361001	0.556306	0.578002	0.797017
mmu-miR-326-5p	12.5057	0.319616	0.568031	0.562674	0.573657	0.797017
mmu-miR-3064-5p	11.0374	-0.236702	0.418186	-0.566021	0.571379	0.797017
mmu-miR-6994-3p	5.59335	-0.304633	0.546829	-0.557089	0.577467	0.797017
mmu-miR-6994-5p	4.6624	-0.371457	0.668184	-0.555921	0.578265	0.797017
mmu-miR-3084-3p	40.0182	-0.128259	0.236344	-0.542681	0.58735	0.79857
mmu-miR-12201-3p	14.9691	0.209029	0.389638	0.536468	0.591635	0.802852
mmu-miR-3572-5p	3.86715	0.391821	0.734278	0.533613	0.593609	0.803988
mmu-miR-1258-5p	12.0201	0.206963	0.389152	0.531831	0.594843	0.804118
mmu-miR-466i-5p	34.7905	0.183817	0.351434	0.523047	0.600941	0.810083
mmu-miR-6897-5p	6.03992	0.292994	0.561101	0.522177	0.601547	0.810083
mmu-miR-6970-3p	16.7924	-0.256055	0.50055	-0.511548	0.608968	0.816964
mmu-miR-5622-5p	8.47889	0.258174	0.504524	0.511717	0.608849	0.816964
mmu-miR-24-3p	98389.4	-0.0388869	0.0809486	-0.48039	0.63095	0.820772
mmu-miR-744-5p	11739.1	-0.0907976	0.186754	-0.486188	0.626834	0.820772
mmu-miR-365-3p	6533.23	0.0554739	0.112632	0.492525	0.622348	0.820772
mmu-miR-362-5p	4566.64	-0.0908736	0.195633	-0.46451	0.642282	0.820772
mmu-miR-130b-5p	1595.59	-0.204694	0.429846	-0.476203	0.63393	0.820772
mmu-miR-877-5p	1401.14	0.137197	0.285776	0.480087	0.631165	0.820772
mmu-miR-671-3p	682.354	-0.095668	0.203365	-0.470426	0.638051	0.820772
mmu-miR-25-5p	668.009	0.0770064	0.157209	0.489835	0.624251	0.820772
mmu-miR-542-5p	315.744	0.192572	0.408401	0.471527	0.637265	0.820772
mmu-miR-374c-5p	315.516	0.0753372	0.153394	0.491136	0.62333	0.820772
mmu-miR-1964-3p	257.168	-0.0973408	0.201449	-0.483202	0.628952	0.820772
mmu-miR-23b-5p	216.24	0.134052	0.2675	0.501127	0.616282	0.820772
mmu-miR-6418-3p	52.6017	0.135669	0.283268	0.478941	0.631981	0.820772
mmu-miR-466f-3p	25.167	-0.221945	0.454308	-0.488535	0.625171	0.820772
mmu-miR-3076-5p	13.9574	0.185212	0.399769	0.463298	0.643151	0.820772
mmu-miR-5114	12.9361	0.384773	0.830191	0.463476	0.643023	0.820772
mmu-miR-3060-5p	11.0293	-0.282955	0.575572	-0.491606	0.622998	0.820772
mmu-miR-126b-3p	11.0093	0.213109	0.459663	0.46362	0.64292	0.820772
mmu-miR-7093-3p	10.3016	0.239824	0.503304	0.476499	0.633719	0.820772
mmu-miR-7008-3p	9.09117	0.244277	0.484603	0.504076	0.614208	0.820772
mmu-miR-3095-5p	8.62578	-0.221987	0.465748	-0.476625	0.633629	0.820772
mmu-miR-6992-5p	8.59509	0.254521	0.506422	0.502587	0.615254	0.820772
mmu-miR-224-3p	7.68699	-0.573123	1.20494	-0.475643	0.634329	0.820772
mmu-miR-1946b	6.73338	-0.389985	0.834561	-0.467293	0.64029	0.820772
mmu-miR-6909-5p	5.50994	0.279184	0.596783	0.467816	0.639916	0.820772
mmu-miR-6905-3p	5.1688	0.287808	0.620024	0.464188	0.642513	0.820772
mmu-miR-7667-3p	4.79016	0.307633	0.644826	0.47708	0.633305	0.820772
mmu-miR-760-3p	41.2657	0.14617	0.316966	0.461154	0.644688	0.821252
mmu-miR-20a-5p	30183.3	-0.0672152	0.147585	-0.455435	0.648797	0.823517
mmu-miR-3098-3p	21.1714	-0.175376	0.384238	-0.456425	0.648084	0.823517
mmu-miR-500-3p	8518.28	-0.0839768	0.185468	-0.452784	0.650705	0.824459
mmu-miR-872-3p	3293.3	0.0715212	0.162473	0.440205	0.659789	0.828049
mmu-miR-3095-3p	109.208	0.0958839	0.218348	0.439133	0.660565	0.828049
mmu-miR-183-3p	100.028	-0.0972172	0.220935	-0.440027	0.659918	0.828049
mmu-miR-6911-3p	18.035	-0.142832	0.323124	-0.442034	0.658465	0.828049
mmu-miR-3075-3p	9.50142	-0.209369	0.469404	-0.44603	0.655575	0.828049
mmu-miR-7032-5p	4.13873	0.320939	0.72672	0.441627	0.658759	0.828049
mmu-miR-3473b&mmu-miR-3473e	1258.51	-0.120396	0.279182	-0.431245	0.66629	0.833748
mmu-miR-132-3p	730.657	0.123217	0.291235	0.423085	0.672233	0.833773
mmu-miR-190a-3p	21.0788	-0.209573	0.491622	-0.426289	0.669897	0.833773
mmu-miR-7075-3p	20.3404	0.141534	0.337073	0.41989	0.674566	0.833773
mmu-miR-7687-3p	15.1388	-0.155117	0.365665	-0.424206	0.671416	0.833773
mmu-miR-5113	6.5384	0.277389	0.658903	0.420986	0.673766	0.833773
mmu-miR-6976-3p	4.24191	-0.334412	0.785982	-0.42547	0.670494	0.833773
mmu-miR-669c-3p	3.74727	-0.281939	0.663451	-0.424958	0.670867	0.833773
mmu-miR-1968-5p	38.7546	0.172893	0.414858	0.416752	0.67686	0.835148
mmu-miR-1933-5p	4.78796	0.301681	0.734003	0.411007	0.681067	0.838876
mmu-miR-3077-3p	28.7655	-0.127875	0.31551	-0.405296	0.68526	0.842572
mmu-miR-7671-5p	4.24147	-0.260156	0.654999	-0.397186	0.69123	0.848437
mmu-miR-449a-5p	89.031	0.178738	0.451942	0.395489	0.692482	0.8485
mmu-miR-196b-3p	369.15	-0.100133	0.255349	-0.392143	0.694953	0.850055
mmu-miR-29a-3p	75422.3	0.0331349	0.0944518	0.350813	0.725729	0.860192
mmu-let-7i-5p	60533.2	0.0548589	0.150483	0.364551	0.715446	0.860192
mmu-miR-30e-5p	31852.5	0.0361094	0.0972299	0.371382	0.710353	0.860192
mmu-miR-31-3p	9997.91	-0.038741	0.108511	-0.357025	0.721073	0.860192
mmu-miR-29b-1-5p	1035.52	-0.0578675	0.165635	-0.349368	0.726813	0.860192
mmu-miR-450a-2-3p	97.1788	0.180747	0.489355	0.369358	0.711861	0.860192
mmu-miR-29c-5p	91.7077	0.0785768	0.212787	0.369274	0.711924	0.860192
mmu-miR-222-5p	83.9543	-0.0752096	0.216761	-0.34697	0.728614	0.860192
mmu-miR-1843a-3p	51.901	0.0952467	0.261212	0.364633	0.715385	0.860192
mmu-miR-5627-3p	39.4682	0.103755	0.279565	0.37113	0.710541	0.860192
mmu-miR-100-3p	29.5248	-0.135868	0.389882	-0.348486	0.727475	0.860192
mmu-miR-3074-1-3p	24.8431	-0.116411	0.321864	-0.361678	0.717593	0.860192
mmu-miR-3066-5p	19.7399	-0.140526	0.386081	-0.363981	0.715872	0.860192
mmu-miR-7658-3p	13.7918	-0.195949	0.543513	-0.360524	0.718455	0.860192
mmu-miR-7652-3p	12.2605	-0.136351	0.393243	-0.346735	0.72879	0.860192
mmu-miR-12202-3p	8.2626	-0.17491	0.478741	-0.365354	0.714847	0.860192
mmu-miR-688	6.78225	0.214588	0.604529	0.354967	0.722615	0.860192
mmu-miR-7659-5p	5.96163	-0.218211	0.597798	-0.365025	0.715093	0.860192
mmu-miR-7053-3p	4.7496	0.244907	0.684793	0.357636	0.720616	0.860192
mmu-miR-6986-3p	4.31011	-0.236002	0.628798	-0.375323	0.70742	0.860192
mmu-miR-7027-3p	4.01861	-0.243049	0.694807	-0.349809	0.726482	0.860192
mmu-miR-23a-5p	1068.31	0.0518361	0.153061	0.338662	0.734864	0.865915
mmu-miR-324-3p	5713.96	-0.0466737	0.139033	-0.335702	0.737096	0.866846
mmu-miR-704	7.20149	-0.185273	0.55411	-0.334361	0.738107	0.866846
mmu-miR-7674-3p	5.05068	0.19389	0.585967	0.330888	0.740729	0.868483
mmu-miR-362-3p	9639.67	0.0579945	0.177599	0.326547	0.74401	0.86901
mmu-miR-188-5p	5852.33	-0.0669962	0.205944	-0.325313	0.744944	0.86901
mmu-miR-7647-5p	10.8489	-0.150277	0.464116	-0.323793	0.746095	0.86901
mmu-miR-6965-3p	6.2343	0.188194	0.577252	0.326017	0.744411	0.86901
mmu-miR-501-3p	3249.23	-0.0627399	0.196862	-0.318699	0.749955	0.872069
mmu-miR-1191a	275.078	0.0526191	0.166806	0.315451	0.752419	0.873498
mmu-miR-155-5p	8653.74	-0.069128	0.223661	-0.309075	0.757264	0.877682
mmu-miR-7069-3p	13.2593	-0.132122	0.431332	-0.306313	0.759367	0.878678
mmu-miR-452-5p	16.3561	-0.329265	1.08647	-0.303061	0.761844	0.880104
mmu-miR-181b-1-3p	71.6807	0.0951643	0.317575	0.299659	0.764437	0.881659
mmu-miR-191-3p	258.164	-0.0499283	0.168164	-0.296902	0.766541	0.882646
mmu-miR-532-5p	10155.6	0.0553573	0.191864	0.288523	0.772946	0.888574
mmu-miR-425-3p	211.907	-0.0396769	0.139409	-0.284609	0.775944	0.889203
mmu-miR-10b-3p	21.2032	0.149124	0.527156	0.282883	0.777266	0.889203
mmu-miR-3470b	13.2664	0.118948	0.420168	0.283096	0.777103	0.889203
mmu-miR-130a-3p	36020.3	0.0511526	0.182173	0.280791	0.778871	0.889599
mmu-miR-3470a	5.65436	-0.153825	0.551777	-0.278782	0.780412	0.889922
mmu-miR-500-5p	372.959	0.0611767	0.225162	0.271701	0.785852	0.892123
mmu-miR-187-5p	8.68453	0.134274	0.494854	0.271342	0.786128	0.892123
mmu-miR-3066-3p	5.96559	0.160145	0.585935	0.273316	0.784611	0.892123
mmu-miR-615-3p	15.6898	-0.132631	0.49254	-0.269279	0.787715	0.892491
mmu-miR-98-3p	552.689	0.0368295	0.137735	0.267395	0.789165	0.892704
mmu-miR-1982-5p	6.4833	0.143997	0.554253	0.259804	0.795015	0.897884
mmu-miR-30c-2-3p	652.297	0.0455971	0.17742	0.257001	0.797178	0.898891
mmu-miR-351-5p	10225.8	0.0879521	0.344938	0.254979	0.798739	0.899217
mmu-miR-1941-3p	14.2374	0.105187	0.41927	0.250882	0.801906	0.899916
mmu-miR-3084-5p	8.11003	0.142786	0.568073	0.251352	0.801542	0.899916
mmu-miR-192-3p	30.5564	-0.0748267	0.303027	-0.246931	0.804962	0.900487
mmu-miR-7069-5p	3.89955	-0.161578	0.652543	-0.247613	0.804434	0.900487
mmu-miR-130b-3p	5606.15	-0.0935354	0.387498	-0.241383	0.809258	0.901975
mmu-miR-3109-5p	62.5122	-0.0502888	0.208718	-0.240941	0.809601	0.901975
mmu-miR-3062-5p	18.1236	-0.107613	0.450655	-0.238792	0.811267	0.901975
mmu-miR-5132-5p	4.4755	-0.150581	0.631031	-0.238627	0.811395	0.901975
mmu-miR-5104b-5p	6.00579	0.154445	0.664493	0.232426	0.816207	0.905359
mmu-miR-7226-3p	4.17209	-0.156702	0.677174	-0.231405	0.817	0.905359
mmu-miR-7669-3p	32.7813	0.0599505	0.264334	0.226798	0.820581	0.907904
mmu-miR-219c-5p	22.3419	0.0803919	0.362269	0.221912	0.824382	0.910685
mmu-miR-709	9.97745	0.110652	0.503142	0.219922	0.825932	0.910973
mmu-miR-3058-3p	18.5566	0.073682	0.341676	0.215649	0.829262	0.913221
mmu-miR-1190	7.13025	-0.192751	0.914155	-0.210852	0.833003	0.915915
mmu-miR-28a-5p	6232.85	0.0500548	0.247261	0.202437	0.839575	0.916513
mmu-miR-28c	302.358	0.0550526	0.274989	0.200199	0.841325	0.916513
mmu-miR-429-3p	8.36997	0.115997	0.567776	0.204301	0.838118	0.916513
mmu-miR-6946-3p	7.68814	-0.136988	0.660793	-0.207309	0.835769	0.916513
mmu-miR-1929-5p	6.53293	0.110674	0.547792	0.202036	0.839889	0.916513
mmu-miR-7025-3p	5.9714	-0.15604	0.774702	-0.20142	0.84037	0.916513
mmu-miR-330-5p	909.558	0.0774606	0.418952	0.184891	0.853314	0.928143
mmu-miR-503-5p	5082.08	0.0664409	0.367757	0.180665	0.85663	0.929045
mmu-miR-744-3p	548.182	-0.0185965	0.103036	-0.180485	0.856772	0.929045
mmu-miR-10b-5p	3146.72	-0.081856	0.468738	-0.174631	0.86137	0.929753
mmu-miR-3089-3p	24.3127	-0.0533864	0.300635	-0.177579	0.859054	0.929753
mmu-miR-6939-3p	12.4895	-0.0795973	0.453112	-0.175668	0.860555	0.929753
mmu-miR-186-5p	13973.5	-0.0139513	0.0839401	-0.166206	0.867995	0.935269
mmu-miR-350-3p	6477.72	-0.0315722	0.191614	-0.16477	0.869125	0.935269
mmu-miR-12194-3p	5.31685	0.128543	0.79759	0.161164	0.871964	0.935476
mmu-miR-6966-3p	4.67036	0.141905	0.874168	0.162332	0.871044	0.935476
mmu-miR-190a-5p	1135.47	-0.0614455	0.38724	-0.158676	0.873925	0.936159
mmu-miR-301a-3p	17619.1	-0.0230701	0.151215	-0.152565	0.878742	0.939895
mmu-miR-7212-5p	7.27016	-0.0829301	0.572214	-0.144928	0.884767	0.94491
mmu-miR-148a-3p	9844.5	-0.0483009	0.353053	-0.136809	0.891182	0.948894
mmu-miR-874-3p	18.1433	-0.0791571	0.574154	-0.137867	0.890345	0.948894
mmu-miR-671-5p	12348.9	0.018864	0.13967	0.135061	0.892564	0.948936
mmu-miR-7009-5p	5.48729	0.0730238	0.561306	0.130096	0.89649	0.95168
mmu-miR-1199-3p	5.13233	-0.112649	0.88113	-0.127846	0.898271	0.95214
mmu-miR-301b-3p	1097.8	-0.0639053	0.521517	-0.122537	0.902473	0.954365
mmu-miR-6900-3p	4.88887	-0.0765482	0.628556	-0.121784	0.90307	0.954365
mmu-miR-3068-5p	880.883	0.0153765	0.132474	0.116072	0.907596	0.956498
mmu-miR-3075-5p	28.5595	-0.0436171	0.393731	-0.110779	0.911792	0.956498
mmu-miR-1969	15.0001	-0.0601722	0.530253	-0.113478	0.909651	0.956498
mmu-miR-7079-3p	10.0139	0.0622396	0.562228	0.110702	0.911853	0.956498
mmu-miR-7054-3p	6.03361	-0.0609924	0.528181	-0.115476	0.908068	0.956498
mmu-miR-101b-5p	29.633	0.0308475	0.296267	0.104121	0.917074	0.959129
mmu-miR-6971-3p	5.09917	0.0619515	0.590397	0.104932	0.91643	0.959129
mmu-miR-3069-3p	8.57395	0.0487422	0.48281	0.100955	0.919586	0.960336
mmu-miR-351-3p	193.551	-0.0432494	0.444639	-0.0972686	0.922513	0.961919
mmu-miR-7662-3p	11.6695	0.0547884	0.572989	0.0956187	0.923823	0.961919
mmu-miR-99b-5p	48237.9	-0.0111943	0.124435	-0.0899608	0.928318	0.965178
mmu-miR-9769-3p	13.7815	0.0323556	0.397911	0.0813136	0.935193	0.968605
mmu-miR-7068-5p	8.26563	-0.0384598	0.472679	-0.0813655	0.935151	0.968605
mmu-miR-7024-5p	5.07796	-0.0576307	0.714624	-0.0806447	0.935725	0.968605
mmu-miR-3082-3p	8.87917	-0.034572	0.446514	-0.0774265	0.938284	0.969835
mmu-miR-3105-3p	61.8891	0.0195342	0.265198	0.0736591	0.941282	0.971513
mmu-miR-142a-3p	10.339	-0.0471889	0.70931	-0.0665279	0.946958	0.975946
mmu-miR-1938	7.16057	-0.0375395	0.611916	-0.0613475	0.951082	0.97877
mmu-miR-1b-3p	32.67	-0.012333	0.2537	-0.0486126	0.961228	0.97997
mmu-miR-3076-3p	23.9118	0.0139069	0.280046	0.0496595	0.960394	0.97997
mmu-miR-7091-3p	10.8344	0.0280741	0.588359	0.0477159	0.961943	0.97997
mmu-miR-3473g	5.78686	0.0308195	0.646042	0.0477052	0.961951	0.97997
mmu-miR-7661-3p	4.65098	0.0352754	0.620589	0.0568418	0.954671	0.97997
mmu-miR-5619-3p	4.36289	0.0382596	0.738645	0.0517971	0.95869	0.97997
mmu-miR-1946a	4.28347	-0.0353909	0.676793	-0.052292	0.958296	0.97997
mmu-miR-6958-3p	21.097	-0.0197623	0.441206	-0.0447917	0.964273	0.980923
mmu-miR-3102-5p	41.426	0.0134252	0.328367	0.0408847	0.967388	0.981939
mmu-miR-6948-3p	10.9001	-0.0176076	0.439595	-0.0400541	0.96805	0.981939
mmu-miR-26b-3p	343.842	-0.0077144	0.206945	-0.0372775	0.970264	0.982774
mmu-miR-1199-5p	39.804	-0.0184609	0.586943	-0.0314527	0.974909	0.986066
mmu-miR-7036a-3p	8.75169	-0.0155464	0.541645	-0.0287022	0.977102	0.986873
mmu-miR-21a-3p	7749.56	0.00278933	0.115725	0.024103	0.98077	0.989165
mmu-miR-29a-5p	3991.02	-0.00214946	0.116754	-0.0184102	0.985312	0.99233
mmu-let-7g-3p	66.7004	-0.00343265	0.366658	-0.009362	0.99253	0.994257
mmu-miR-505-5p	65.5519	0.00226094	0.199364	0.0113408	0.990952	0.994257
mmu-miR-1955-3p	47.3904	-0.00178056	0.24736	-0.00719824	0.994257	0.994257
mmu-miR-5627-5p	19.4348	0.00574805	0.43008	0.0133651	0.989337	0.994257
mmu-miR-6898-5p	4.29441	-0.00523985	0.64421	-0.00813376	0.99351	0.994257
mmu-miR-199a-3p&mmu-miR-199b-3p	36200.7	0.923313	0.539612	1.71107	NA	NA
mmu-miR-214-3p	15849.8	0.731351	0.608549	1.2018	NA	NA
mmu-miR-199b-5p	6693.41	1.52663	0.921297	1.65704	NA	NA
mmu-miR-214-5p	3313.21	0.823357	0.605453	1.3599	NA	NA
mmu-miR-181c-5p	2006.7	-1.01976	0.749411	-1.36075	NA	NA
mmu-miR-224-5p	1340.38	-0.127006	1.43372	-0.0885849	NA	NA
mmu-miR-181d-5p	1259.38	-1.04025	0.847326	-1.22768	NA	NA
mmu-miR-708-5p	575.897	3.2945	1.5216	2.16516	NA	NA
mmu-miR-181c-3p	121.344	-0.923395	0.858756	-1.07527	NA	NA
mmu-miR-708-3p	87.8169	2.76785	1.59178	1.73884	NA	NA
mmu-miR-205-5p	75.5286	3.64872	1.2573	2.90203	NA	NA
mmu-miR-503-3p	68.2101	0.833238	0.59969	1.38945	NA	NA
mmu-miR-452-3p	51.5538	-0.449662	1.0093	-0.445521	NA	NA
mmu-miR-3154	12.8689	1.59239	1.08975	1.46124	NA	NA
mmu-miR-669j	3.72939	-3.07864	1.12023	-2.74822	0.005992	NA
mmu-miR-7036b-5p	3.70867	0.481397	0.699813	0.687893	0.49152	NA
mmu-miR-7647-3p	3.6733	0.702371	0.757554	0.927157	0.353845	NA
mmu-miR-7064-5p	3.67087	-0.707202	0.671077	-1.05383	0.29196	NA
mmu-miR-5624-3p	3.65949	0.259063	0.699761	0.370216	0.711221	NA
mmu-miR-6919-3p	3.64698	-0.512852	0.696808	-0.736002	0.46173	NA
mmu-miR-6987-5p	3.63406	0.448857	0.787594	0.56991	0.568739	NA
mmu-miR-694	3.60562	0.712124	0.891503	0.798791	0.424412	NA
mmu-miR-7119-3p	3.60268	-1.27934	0.740918	-1.7267	0.0842214	NA
mmu-miR-7052-3p	3.59868	1.93519	0.934612	2.07058	0.0383979	NA
mmu-miR-8118	3.59637	-1.1659	0.677146	-1.72178	0.0851095	NA
mmu-miR-3572-3p	3.55028	0.707538	0.778218	0.909177	0.363256	NA
mmu-miR-3087-3p	3.55012	2.33369	0.950465	2.45531	0.0140762	NA
mmu-miR-6960-3p	3.52356	-0.502116	0.700264	-0.717039	0.47335	NA
mmu-miR-7089-3p	3.50551	0.270714	0.743466	0.364124	0.715765	NA
mmu-miR-7677-3p	3.50475	0.318417	0.701251	0.45407	0.649778	NA
mmu-miR-1191b-3p	3.4912	-0.187396	0.691272	-0.271089	0.786322	NA
mmu-miR-466o-3p	3.47924	-0.882978	0.787981	-1.12056	0.262476	NA
mmu-miR-3097-3p	3.46744	1.00789	0.939175	1.07316	0.283197	NA
mmu-miR-6984-3p	3.45982	0.223514	0.887083	0.251966	0.801068	NA
mmu-miR-5132-3p	3.42122	0.664751	0.960147	0.692343	0.488722	NA
mmu-miR-6979-3p	3.42106	-0.691208	0.770703	-0.896854	0.369797	NA
mmu-miR-6955-3p	3.39097	0.577453	0.734934	0.785721	0.432031	NA
mmu-miR-7034-3p	3.37542	-0.585702	0.77843	-0.752414	0.451802	NA
mmu-miR-6959-3p	3.3553	1.27347	0.939844	1.35498	0.175424	NA
mmu-miR-6948-5p	3.2926	0.171108	0.767996	0.222799	0.823692	NA
mmu-miR-7116-3p	3.28056	-0.438956	0.825706	-0.531613	0.594994	NA
mmu-miR-204-5p	3.26854	-0.440033	0.723106	-0.608532	0.542834	NA
mmu-miR-3065-5p	3.23053	0.395727	1.02268	0.386949	0.698794	NA
mmu-miR-3092-5p	3.2302	-0.473081	0.862793	-0.548314	0.583476	NA
mmu-miR-7038-5p	3.15754	0.0946668	0.801535	0.118107	0.905983	NA
mmu-miR-6915-3p	3.14174	-0.151083	0.845356	-0.178721	0.858157	NA
mmu-miR-3094-3p	3.11777	-1.14187	0.780668	-1.46268	0.143554	NA
mmu-miR-6935-3p	3.1135	0.354506	0.798694	0.443857	0.657146	NA
mmu-miR-8098	3.1109	-0.998737	0.838085	-1.19169	0.233383	NA
mmu-miR-7003-5p	3.10251	-0.0681944	0.758466	-0.0899109	0.928358	NA
mmu-miR-1948-5p	3.09161	0.483139	0.803604	0.601216	0.547696	NA
mmu-miR-6925-3p	3.03281	0.441443	0.837075	0.527364	0.597941	NA
mmu-miR-5116	2.97632	0.482115	0.926318	0.520464	0.60274	NA
mmu-miR-672-5p	2.94215	-0.771577	0.874791	-0.882013	0.37777	NA
mmu-miR-203-5p	2.93986	0.737387	1.53031	0.481855	0.629909	NA
mmu-miR-5709-5p	2.93759	0.220364	0.911178	0.241846	0.8089	NA
mmu-miR-6908-3p	2.93687	-0.516599	0.799056	-0.646512	0.517948	NA
mmu-miR-3064-3p	2.93366	-0.215587	0.864397	-0.249407	0.803046	NA
mmu-miR-6951-5p	2.92875	-0.35569	0.9404	-0.378232	0.705258	NA
mmu-miR-3547-3p	2.90787	-0.169378	0.933674	-0.18141	0.856046	NA
mmu-miR-7651-5p	2.88349	0.0994429	0.811325	0.122568	0.902449	NA
mmu-miR-7013-3p	2.87759	-0.162649	0.819336	-0.198513	0.842644	NA
mmu-miR-3101-5p	2.86023	0.424277	0.88847	0.477536	0.63298	NA
mmu-miR-5103	2.85631	-5.60197	1.27278	-4.40137	1.08e-05	NA
mmu-miR-6919-5p	2.85106	1.2844	0.977212	1.31436	0.188726	NA
mmu-miR-6962-3p	2.83211	0.549003	0.802362	0.684234	0.493828	NA
mmu-miR-7665-5p	2.8245	-0.396353	0.762524	-0.519791	0.603209	NA
mmu-miR-3110-3p	2.82304	0.0873493	0.762318	0.114584	0.908775	NA
mmu-miR-7029-5p	2.81539	-0.718912	0.771764	-0.931518	0.351586	NA
mmu-miR-6911-5p	2.81215	1.34852	0.926766	1.45508	0.145647	NA
mmu-miR-494-3p	2.80852	0.964471	0.842512	1.14476	0.25231	NA
mmu-miR-12201-5p	2.80755	0.465372	0.892114	0.521651	0.601913	NA
mmu-miR-7041-3p	2.78783	0.543827	0.866792	0.627402	0.530396	NA
mmu-miR-8097	2.77733	0.954273	0.929694	1.02644	0.304685	NA
mmu-miR-215-5p	2.7557	0.461716	0.91169	0.50644	0.612548	NA
mmu-miR-3097-5p	2.74853	0.32761	0.971952	0.337064	0.736069	NA
mmu-miR-590-3p	2.6958	0.28711	0.814755	0.352388	0.724548	NA
mmu-miR-7680-5p	2.66793	1.86664	1.01304	1.84261	0.0653856	NA
mmu-miR-375-3p	2.66065	0.117221	0.967887	0.12111	0.903604	NA
mmu-miR-1951	2.63219	-0.28981	1.02908	-0.281621	0.778234	NA
mmu-miR-5126	2.62682	1.9312	1.36369	1.41616	0.15673	NA
mmu-miR-6901-3p	2.6239	3.35277	1.40129	2.39263	0.0167282	NA
mmu-miR-3100-3p	2.62196	0.699036	0.910264	0.767949	0.442518	NA
mmu-miR-1966-3p	2.62083	-0.0618954	0.787939	-0.0785535	0.937388	NA
mmu-miR-3474	2.61666	1.89431	1.02799	1.84273	0.0653682	NA
mmu-miR-7085-3p	2.60712	1.19653	1.01359	1.18048	0.23781	NA
mmu-miR-6991-3p	2.59541	-1.01573	0.861069	-1.17962	0.238153	NA
mmu-miR-6910-3p	2.59521	-0.412609	0.82652	-0.499213	0.61763	NA
mmu-miR-7034-5p	2.58493	-1.37132	0.838863	-1.63473	0.102105	NA
mmu-miR-3569-3p	2.58434	0.838148	0.915564	0.915445	0.359958	NA
mmu-miR-6538	2.57533	0.655757	0.926488	0.707788	0.479077	NA
mmu-miR-7087-3p	2.5673	-1.06456	0.878561	-1.21171	0.225623	NA
mmu-miR-1970c-5p	2.56114	0.690372	1.14069	0.605222	0.545032	NA
mmu-miR-6933-3p	2.53718	0.263649	0.867949	0.303761	0.76131	NA
mmu-miR-7651-3p	2.52648	0.281434	0.870784	0.323196	0.746547	NA
mmu-miR-7115-5p	2.52332	1.11407	0.953183	1.16879	0.242489	NA
mmu-miR-6986-5p	2.50701	-0.182343	0.995676	-0.183135	0.854692	NA
mmu-miR-1949	2.44614	0.235585	0.828515	0.284346	0.776145	NA
mmu-miR-12187-3p	2.4322	1.06486	0.957347	1.1123	0.266008	NA
mmu-miR-296-5p	2.38804	0.149959	0.898918	0.166822	0.86751	NA
mmu-miR-6977-3p	2.37667	-0.0416883	0.988285	-0.0421824	0.966353	NA
mmu-miR-7057-3p	2.3632	1.22131	1.09757	1.11274	0.265821	NA
mmu-miR-7008-5p	2.36161	1.58217	1.00681	1.57148	0.116071	NA
mmu-miR-7038-3p	2.36059	-1.88615	0.97068	-1.94312	0.0520016	NA
mmu-miR-467b-3p	2.35401	-0.755583	1.03316	-0.731332	0.464576	NA
mmu-miR-135b-3p	2.33494	-0.593286	0.923928	-0.642135	0.520786	NA
mmu-miR-6942-3p	2.32975	-0.589301	0.900623	-0.654326	0.512902	NA
mmu-miR-7028-5p	2.32741	-0.292324	0.884569	-0.330471	0.741044	NA
mmu-miR-146a-3p	2.30126	1.59311	1.09736	1.45176	0.146568	NA
mmu-miR-7042-3p	2.29118	0.0333654	0.870708	0.0383199	0.969433	NA
mmu-miR-6902-5p	2.2845	-1.03142	0.9383	-1.09924	0.271662	NA
mmu-miR-6931-3p	2.27826	-0.07578	0.922175	-0.0821753	0.934507	NA
mmu-miR-6899-3p	2.27754	0.287901	0.93412	0.308205	0.757926	NA
mmu-miR-3473a	2.2713	0.622041	1.09677	0.567156	0.570608	NA
mmu-miR-5621-3p	2.26214	2.30129	1.15671	1.9895	0.0466456	NA
mmu-miR-5129-3p	2.25358	-0.99774	0.881308	-1.13211	0.257587	NA
mmu-miR-144-5p	2.21777	-0.861272	1.0429	-0.825843	0.408893	NA
mmu-miR-6481	2.20287	0.876303	0.977816	0.896184	0.370154	NA
mmu-miR-7236-3p	2.18442	-0.140144	0.954031	-0.146896	0.883214	NA
mmu-miR-18b-5p	2.18412	-0.283557	1.08281	-0.261871	0.793421	NA
mmu-miR-6932-3p	2.17357	0.88358	0.971426	0.909571	0.363049	NA
mmu-miR-344d-3p	2.16595	1.48059	1.08907	1.3595	0.173988	NA
mmu-miR-7029-3p	2.16156	0.812423	0.921125	0.881991	0.377782	NA
mmu-miR-669g	2.13476	-0.294765	1.08915	-0.270637	0.786671	NA
mmu-miR-127-3p	2.11503	-0.138109	0.993398	-0.139026	0.889429	NA
mmu-miR-547-3p	2.10503	3.03178	1.73481	1.74761	0.0805315	NA
mmu-miR-6995-3p	2.07978	0.27875	0.960998	0.290063	0.771768	NA
mmu-miR-767	2.06253	0.0873323	0.990346	0.0881836	0.929731	NA
mmu-miR-6998-3p	2.05687	-0.537771	0.945003	-0.569068	0.56931	NA
mmu-miR-7021-5p	2.0541	-2.14315	1.04832	-2.04436	0.0409177	NA
mmu-miR-6945-5p	2.05385	0.0843337	0.948376	0.0889243	0.929142	NA
mmu-miR-7002-3p	2.02168	-1.93888	1.11449	-1.7397	0.0819113	NA
mmu-miR-1929-3p	2.00109	-0.010779	1.14291	-0.00943118	0.992475	NA
mmu-miR-6927-3p	1.98295	-0.555344	0.900189	-0.616919	0.537288	NA
mmu-miR-7668-3p	1.97921	-1.63597	1.01702	-1.60859	0.107706	NA
mmu-miR-8091	1.97001	0.0206553	2.26484	0.00911997	0.992723	NA
mmu-miR-497b	1.95251	1.27201	1.0455	1.21665	0.223736	NA
mmu-miR-130c	1.92694	-0.0905655	1.01855	-0.088916	0.929149	NA
mmu-miR-3112-3p	1.9257	-0.90736	1.00522	-0.902648	0.366713	NA
mmu-miR-6907-3p	1.91451	0.587985	1.11249	0.528532	0.59713	NA
mmu-miR-5709-3p	1.91285	-0.822466	1.12938	-0.728245	0.466464	NA
mmu-miR-12182-3p	1.90671	0.65728	1.01795	0.645692	0.518479	NA
mmu-miR-7083-5p	1.90596	2.84045	1.18462	2.39778	0.0164949	NA
mmu-miR-6990-3p	1.89431	1.97181	1.28768	1.5313	0.125696	NA
mmu-miR-203b-3p	1.89023	0.000659834	1.0563	0.000624666	0.999502	NA
mmu-miR-551b-3p	1.88977	0.395109	1.03204	0.382843	0.701836	NA
mmu-miR-6990-5p	1.87872	2.03968	1.2	1.69973	0.0891825	NA
mmu-miR-5626-3p	1.87734	0.508761	1.02067	0.49846	0.61816	NA
mmu-miR-7646-5p	1.87558	-1.28587	0.940565	-1.36712	0.171586	NA
mmu-miR-6922-3p	1.85622	-0.818978	1.00633	-0.813822	0.415747	NA
mmu-miR-6915-5p	1.84095	1.11209	1.1189	0.993917	0.320263	NA
mmu-miR-7664-5p	1.83004	0.00659366	0.988816	0.00666824	0.99468	NA
mmu-miR-195b	1.82625	1.90743	1.19199	1.60021	0.109553	NA
mmu-miR-7237-3p	1.8222	-0.713732	0.93605	-0.762493	0.445766	NA
mmu-miR-1264-3p	1.78821	-4.09619	1.60613	-2.55034	0.0107617	NA
mmu-miR-7031-3p	1.78705	1.80813	1.20144	1.50496	0.132334	NA
mmu-miR-7089-5p	1.78526	-1.41011	1.12617	-1.25213	0.210523	NA
mmu-miR-7653-5p	1.77286	1.88208	1.16418	1.61666	0.105953	NA
mmu-miR-6896-5p	1.75873	-1.04247	1.12691	-0.92507	0.354929	NA
mmu-miR-218-2-3p	1.7546	0.982888	1.94075	0.506448	0.612542	NA
mmu-miR-124b-3p	1.75265	-0.145725	1.0193	-0.142966	0.886317	NA
mmu-miR-7664-3p	1.73821	0.279227	1.07076	0.260774	0.794267	NA
mmu-miR-8120	1.73475	-0.78411	1.15558	-0.678541	0.497429	NA
mmu-miR-6934-5p	1.71049	0.996119	1.0666	0.933922	0.350344	NA
mmu-miR-344-3p	1.64898	0.0606617	1.06838	0.0567791	0.954721	NA
mmu-miR-344c-3p	1.643	0.616615	1.83053	0.336851	0.73623	NA
mmu-miR-190b-3p	1.62716	-0.4394	1.0773	-0.40787	0.683369	NA
mmu-miR-449a-3p	1.60428	-0.431446	0.985597	-0.437751	0.661566	NA
mmu-miR-5623-5p	1.57995	-0.000675413	1.04261	-0.000647808	0.999483	NA
mmu-miR-7649-3p	1.57291	2.52731	1.73644	1.45545	0.145545	NA
mmu-miR-6902-3p	1.56929	0.0355827	1.0494	0.0339076	0.972951	NA
mmu-miR-3082-5p	1.55922	1.63373	1.30575	1.25118	0.210867	NA
mmu-miR-3963	1.54162	-0.126612	1.06089	-0.119345	0.905002	NA
mmu-miR-598-5p	1.53045	-1.59694	1.31639	-1.21312	0.225083	NA
mmu-miR-7021-3p	1.52091	-0.811852	1.00068	-0.811298	0.417195	NA
mmu-miR-8111	1.50563	0.142291	1.24126	0.114634	0.908735	NA
mmu-miR-7026-5p	1.48574	1.41871	1.23529	1.14849	0.250767	NA
mmu-miR-12185-5p	1.48469	1.51934	1.23971	1.22556	0.220364	NA
mmu-miR-7009-3p	1.47215	0.742593	1.12899	0.657748	0.5107	NA
mmu-miR-6947-5p	1.46643	0.654548	1.20287	0.544153	0.586336	NA
mmu-miR-7052-5p	1.45469	-0.060101	1.12894	-0.0532367	0.957543	NA
mmu-miR-467f	1.45143	-0.863242	1.21587	-0.70998	0.477717	NA
mmu-miR-6977-5p	1.44869	0.344801	1.24351	0.277281	0.781564	NA
mmu-miR-7045-3p	1.44457	2.38624	1.58108	1.50925	0.131235	NA
mmu-miR-223-3p	1.43316	0.85561	1.47784	0.578962	0.562615	NA
mmu-miR-1231-5p	1.43193	-0.410353	1.24953	-0.328407	0.742604	NA
mmu-miR-6938-3p	1.40942	-0.163686	1.10714	-0.147846	0.882464	NA
mmu-miR-7031-5p	1.4021	2.36959	1.28862	1.83886	0.0659355	NA
mmu-miR-1968-3p	1.39127	-0.162914	1.19492	-0.136338	0.891554	NA
mmu-miR-1247-5p	1.38228	-3.00398	1.54709	-1.9417	0.0521738	NA
mmu-miR-7663-5p	1.3764	1.33342	1.26051	1.05784	0.290128	NA
mmu-miR-1970	1.36233	-0.438107	1.18588	-0.369437	0.711802	NA
mmu-miR-7671-3p	1.35912	-0.505391	1.08954	-0.463858	0.64275	NA
mmu-miR-6909-3p	1.34284	1.31367	1.40575	0.934495	0.350048	NA
mmu-miR-873a-5p	1.34039	-1.9673	1.42351	-1.38201	0.166968	NA
mmu-miR-7663-3p	1.33457	0.656208	1.59799	0.410647	0.681332	NA
mmu-miR-7672-5p	1.3292	-0.506488	1.15278	-0.439361	0.6604	NA
mmu-miR-6913-5p	1.31974	-0.487728	1.08872	-0.447983	0.654165	NA
mmu-miR-3088-3p	1.31137	1.34644	1.489	0.904259	0.365858	NA
mmu-miR-5620-5p	1.30252	0.35198	1.49061	0.236132	0.81333	NA
mmu-miR-1306-5p	1.29887	1.29891	1.28589	1.01012	0.312436	NA
mmu-miR-344b-3p	1.26948	1.2794	1.37142	0.932904	0.35087	NA
mmu-miR-3094-5p	1.26286	-0.836154	1.31383	-0.636422	0.524501	NA
mmu-miR-5623-3p	1.24833	-0.50979	1.14946	-0.443502	0.657403	NA
mmu-miR-202-5p	1.24665	2.19393	1.28766	1.70382	0.0884157	NA
mmu-miR-6996-5p	1.23888	1.22411	1.77268	0.690542	0.489854	NA
mmu-miR-6944-5p	1.23363	1.23477	1.35634	0.910368	0.362629	NA
mmu-miR-1958	1.22628	-0.623867	1.23066	-0.506937	0.612199	NA
mmu-miR-7048-3p	1.22588	1.07733	1.2677	0.849831	0.395419	NA
mmu-miR-7013-5p	1.22172	-0.673327	1.2199	-0.551952	0.580981	NA
mmu-miR-590-5p	1.19736	1.19447	1.63079	0.732446	0.463896	NA
mmu-miR-7037-5p	1.19245	0.911978	1.28986	0.707034	0.479545	NA
mmu-miR-6916-5p	1.19121	-0.564324	1.33874	-0.421533	0.673366	NA
mmu-miR-5615-5p	1.18656	0.926161	1.53109	0.604902	0.545244	NA
mmu-miR-3618-5p	1.18655	0.830924	1.74303	0.476712	0.633568	NA
mmu-miR-6930-5p	1.18449	-0.962479	1.13919	-0.844883	0.398176	NA
mmu-miR-6954-5p	1.18096	2.11838	1.31305	1.61332	0.106674	NA
mmu-miR-6929-3p	1.18089	-0.0405557	1.36332	-0.0297477	0.976268	NA
mmu-miR-7b-5p	1.17546	0.193926	1.21073	0.160173	0.872745	NA
mmu-miR-7227-3p	1.152	1.10181	1.47198	0.748519	0.454147	NA
mmu-miR-7084-5p	1.14679	3.01385	1.56753	1.92268	0.0545205	NA
mmu-miR-6993-3p	1.12575	-0.2608	1.27822	-0.204034	0.838327	NA
mmu-miR-135a-5p	1.12276	-2.53153	1.64986	-1.53439	0.124933	NA
mmu-miR-7054-5p	1.11664	-1.1969	1.30045	-0.92038	0.357374	NA
mmu-miR-6910-5p	1.09916	2.91127	1.39227	2.09102	0.0365262	NA
mmu-miR-6964-3p	1.09309	2.94368	1.30764	2.25114	0.0243764	NA
mmu-miR-6900-5p	1.05579	0.724475	1.36981	0.528889	0.596883	NA
mmu-miR-7051-5p	1.05394	0.938381	1.39774	0.671354	0.501995	NA
mmu-miR-211-5p	1.04897	0.872637	1.33518	0.65357	0.513389	NA
mmu-miR-6962-5p	1.03823	-1.20978	1.43081	-0.845524	0.397818	NA
mmu-miR-7672-3p	1.03071	-0.194192	1.27869	-0.151868	0.879291	NA
mmu-miR-1932	1.00902	1.71212	1.46922	1.16532	0.243889	NA
mmu-miR-6341	1.009	-1.75046	1.43833	-1.21701	0.223601	NA
mmu-miR-6402	1.00603	0.673408	1.43879	0.468037	0.639758	NA
mmu-miR-7030-3p	0.990127	1.71661	1.69298	1.01396	0.310603	NA
mmu-miR-7017-3p	0.985133	-0.53724	1.31266	-0.409276	0.682337	NA
mmu-miR-1971	0.981866	-0.322737	1.3763	-0.234496	0.8146	NA
mmu-miR-706	0.979714	-0.337651	1.6458	-0.205159	0.837448	NA
mmu-miR-5122	0.978737	2.80442	1.35943	2.06294	0.0391187	NA
mmu-miR-7231-5p	0.975236	0.397326	1.78118	0.223069	0.823482	NA
mmu-miR-1668	0.974566	-0.635896	1.3938	-0.456233	0.648222	NA
mmu-miR-3077-5p	0.972119	-1.71044	1.43288	-1.19371	0.232593	NA
mmu-miR-6951-3p	0.969688	1.76895	1.57374	1.12404	0.260998	NA
mmu-miR-698-5p	0.967401	0.485741	1.50341	0.323092	0.746625	NA
mmu-miR-6942-5p	0.966568	-1.70419	1.66616	-1.02283	0.30639	NA
mmu-miR-7657-3p	0.963741	0.462408	1.49816	0.308651	0.757587	NA
mmu-miR-7042-5p	0.959649	0.318854	1.4758	0.216055	0.828945	NA
mmu-miR-6978-3p	0.958504	2.71093	2.0189	1.34277	0.179345	NA
mmu-miR-1966-5p	0.951083	0.385731	1.53781	0.250831	0.801945	NA
mmu-miR-7238-5p	0.950503	0.514327	1.62234	0.317028	0.751223	NA
mmu-miR-874-5p	0.943994	0.547248	1.86681	0.293146	0.769411	NA
mmu-miR-5119	0.940381	-0.882811	1.36276	-0.647811	0.517107	NA
mmu-miR-7675-3p	0.93748	0.488707	1.35462	0.360771	0.71827	NA
mmu-miR-7036a-5p	0.931408	0.330654	1.51523	0.218221	0.827257	NA
mmu-miR-3108-3p	0.917756	0.23191	1.76436	0.131441	0.895426	NA
mmu-miR-7005-3p	0.917151	-0.571791	1.72083	-0.332275	0.739681	NA
mmu-miR-1912-5p	0.913067	-3.06732	1.99944	-1.53409	0.125007	NA
mmu-miR-7666-5p	0.906154	0.51511	1.35574	0.379947	0.703984	NA
mmu-miR-7057-5p	0.904926	0.393776	1.6233	0.242578	0.808333	NA
mmu-miR-6984-5p	0.897567	0.421196	1.48151	0.284303	0.776178	NA
mmu-miR-219a-2-3p	0.892106	1.55428	1.49829	1.03736	0.299566	NA
mmu-miR-1970b-5p	0.885653	-0.527018	1.62513	-0.324293	0.745716	NA
mmu-miR-12199-3p	0.882401	-1.16782	1.54058	-0.75804	0.448427	NA
mmu-miR-12193-3p	0.875391	-0.827183	1.46197	-0.565798	0.571531	NA
mmu-miR-7039-5p	0.873069	0.162609	1.5952	0.101936	0.918807	NA
mmu-miR-219b-5p	0.868397	0.352568	1.38775	0.254058	0.799451	NA
mmu-miR-7077-5p	0.865362	0.264857	1.49355	0.177333	0.859246	NA
mmu-miR-448-3p	0.859691	-1.4314	1.69185	-0.846056	0.397522	NA
mmu-miR-1936	0.851124	-1.26227	1.70972	-0.738294	0.460336	NA
mmu-miR-3100-5p	0.84768	-0.785212	1.46313	-0.536666	0.591498	NA
mmu-miR-7039-3p	0.844296	-1.26297	1.42285	-0.887632	0.374739	NA
mmu-miR-3103-3p	0.833284	0.387393	1.47875	0.261973	0.793342	NA
mmu-miR-6908-5p	0.828141	0.303309	1.40458	0.215943	0.829033	NA
mmu-miR-6947-3p	0.816807	-1.35434	1.68674	-0.802932	0.422014	NA
mmu-miR-3059-5p	0.813709	-2.94885	1.98246	-1.48747	0.13689	NA
mmu-miR-6950-3p	0.80988	-1.04668	1.72762	-0.60585	0.544614	NA
mmu-miR-6991-5p	0.808728	1.25503	2.13432	0.588025	0.556516	NA
mmu-miR-6963-5p	0.807247	-1.21027	1.5199	-0.796281	0.425869	NA
mmu-miR-376a-3p	0.8057	2.46666	1.97906	1.24638	0.212626	NA
mmu-miR-6937-5p	0.798488	-1.31758	1.4196	-0.928139	0.353335	NA
mmu-miR-7677-5p	0.79616	-1.8707	1.74581	-1.07153	0.283929	NA
mmu-miR-7044-3p	0.791971	0.233838	1.54181	0.151665	0.879451	NA
mmu-miR-7020-3p	0.791843	0.252581	1.48001	0.170663	0.864489	NA
mmu-miR-1224-3p	0.770668	1.33986	1.61854	0.82782	0.407773	NA
mmu-miR-7681-5p	0.770606	-1.93219	1.74187	-1.10926	0.267319	NA
mmu-miR-6928-3p	0.769879	2.36551	1.74706	1.35399	0.175739	NA
mmu-miR-7049-3p	0.76039	-0.0417412	1.53716	-0.0271548	0.978336	NA
mmu-miR-466f-5p	0.756022	0.0534284	1.5085	0.0354183	0.971746	NA
mmu-miR-6926-3p	0.749029	1.27823	1.4667	0.871501	0.383481	NA
mmu-miR-6912-3p	0.748106	1.14764	1.70846	0.67174	0.501749	NA
mmu-miR-7077-3p	0.738749	-1.89503	1.73804	-1.09032	0.275571	NA
mmu-miR-3073a-5p	0.733145	2.37912	1.9955	1.19225	0.233165	NA
mmu-miR-7084-3p	0.725625	-0.134268	1.77045	-0.0758382	0.939548	NA
mmu-miR-693-5p	0.725104	-0.0105802	1.53532	-0.0068912	0.994502	NA
mmu-miR-12193-5p	0.717977	-0.360344	1.54673	-0.232971	0.815784	NA
mmu-miR-6985-5p	0.711636	1.06201	1.47625	0.719395	0.471897	NA
mmu-miR-7064-3p	0.710446	-0.356393	1.54549	-0.230603	0.817623	NA
mmu-miR-7017-5p	0.704277	1.07434	1.62693	0.66035	0.509029	NA
mmu-miR-7014-5p	0.70368	-1.83615	1.57967	-1.16237	0.245087	NA
mmu-miR-6917-3p	0.7017	-1.83745	1.73361	-1.0599	0.289192	NA
mmu-miR-3083-5p	0.701369	1.21	1.50861	0.802058	0.42252	NA
mmu-miR-6239	0.695476	2.2546	1.88152	1.19829	0.230805	NA
mmu-miR-449c-3p	0.6947	-1.81491	2.04856	-0.885945	0.375647	NA
mmu-miR-7005-5p	0.693071	-0.249596	1.56187	-0.159805	0.873034	NA
mmu-miR-669n	0.692892	-1.82924	1.73103	-1.05673	0.290634	NA
mmu-miR-7049-5p	0.691091	-0.261628	1.46928	-0.178066	0.858672	NA
mmu-miR-7026-3p	0.690785	-2.61943	1.71831	-1.52442	0.127403	NA
mmu-miR-7674-5p	0.689405	2.28973	1.45449	1.57425	0.115431	NA
mmu-miR-6976-5p	0.669736	-0.379693	2.18951	-0.173414	0.862326	NA
mmu-miR-6968-3p	0.666803	-1.74768	2.04664	-0.853926	0.393146	NA
mmu-miR-7025-5p	0.664728	1.12248	2.09494	0.535806	0.592093	NA
mmu-miR-1192	0.659227	-1.78388	2.04728	-0.871344	0.383566	NA
mmu-miR-7041-5p	0.650127	-0.690909	1.61666	-0.427369	0.66911	NA
mmu-miR-7662-5p	0.646639	-0.200759	2.17072	-0.0924851	0.926313	NA
mmu-miR-714	0.646339	-0.6999	1.78851	-0.39133	0.695553	NA
mmu-miR-6932-5p	0.632695	1.00376	1.46716	0.68415	0.49388	NA
mmu-miR-7060-5p	0.631815	0.819284	1.53492	0.533764	0.593505	NA
mmu-miR-196a-2-3p	0.629531	0.940887	1.64188	0.573054	0.566608	NA
mmu-miR-6998-5p	0.626802	2.09901	2.00739	1.04564	0.295727	NA
mmu-miR-6943-5p	0.625915	0.933348	1.63925	0.569374	0.569102	NA
AQ-Spike18-1	0.622842	2.09073	2.00527	1.04262	0.297126	NA
mmu-miR-7083-3p	0.619226	2.06035	1.62315	1.26936	0.204314	NA
mmu-miR-879-5p	0.608062	-0.803188	1.76983	-0.453821	0.649958	NA
mmu-miR-12181-3p	0.606299	-0.805112	2.1107	-0.381444	0.702874	NA
mmu-miR-379-5p	0.605161	0.699321	2.21275	0.316042	0.751971	NA
mmu-miR-7660-3p	0.59173	0.750703	1.51811	0.4945	0.620953	NA
mmu-miR-3569-5p	0.589402	0.540724	1.75699	0.307757	0.758268	NA
mmu-miR-7073-3p	0.557197	0.426242	2.93268	0.145342	0.884441	NA
mmu-miR-3063-5p	0.547858	0.629958	2.15529	0.292285	0.770069	NA
mmu-miR-1843b-3p	0.544652	1.94067	1.5235	1.27382	0.202726	NA
mmu-miR-1947-3p	0.532559	-1.26295	1.81706	-0.695053	0.487022	NA
mmu-miR-483-5p	0.52328	-2.08421	2.76925	-0.752624	0.451676	NA
mmu-miR-5618-5p	0.520595	0.360168	2.12648	0.169373	0.865503	NA
mmu-miR-3475-3p	0.51989	1.87021	3.43111	0.545073	0.585703	NA
mmu-miR-7023-3p	0.51746	0.441217	1.7443	0.252948	0.800308	NA
mmu-miR-6922-5p	0.512447	1.79993	1.63347	1.10191	0.270503	NA
mmu-miR-6715-3p	0.509462	-1.15463	2.19673	-0.525613	0.599157	NA
mmu-miR-7085-5p	0.506679	1.80105	1.95073	0.923268	0.355867	NA
mmu-miR-106a-5p	0.504446	-1.27809	2.15616	-0.592762	0.553341	NA
mmu-miR-7073-5p	0.504446	-1.27809	2.15616	-0.592762	0.553341	NA
mmu-miR-7673-3p	0.502511	-1.25601	1.83321	-0.685144	0.493253	NA
mmu-miR-129b-5p	0.500703	-1.26274	1.83232	-0.689151	0.490728	NA
mmu-miR-6934-3p	0.492482	0.367879	1.72518	0.21324	0.831139	NA
mmu-miR-134-5p	0.489922	0.446763	1.58554	0.281774	0.778117	NA
mmu-miR-6971-5p	0.480643	0.0769388	2.14493	0.03587	0.971386	NA
mmu-miR-541-5p	0.478262	1.68725	2.16371	0.779792	0.435513	NA
mmu-miR-7118-5p	0.477958	1.74026	2.01726	0.862685	0.388311	NA
mmu-miR-12202-5p	0.476608	-2.05931	2.78222	-0.740168	0.459198	NA
mmu-miR-12186-3p	0.474474	1.67667	2.162	0.775518	0.438033	NA
mmu-miR-136-3p	0.47021	1.72048	2.11836	0.812176	0.416691	NA
mmu-miR-6904-3p	0.456317	0.0776572	2.16509	0.0358678	0.971388	NA
mmu-miR-296-3p	0.455737	0.226429	2.22618	0.101712	0.918986	NA
mmu-miR-7682-5p	0.455737	0.226429	2.22618	0.101712	0.918986	NA
mmu-miR-7648-5p	0.454509	0.054401	1.80621	0.0301189	0.975972	NA
mmu-miR-12187-5p	0.453625	0.366515	1.74427	0.210126	0.83357	NA
mmu-miR-5624-5p	0.452701	0.0616763	2.16166	0.0285319	0.977238	NA
mmu-miR-7668-5p	0.452701	0.0616763	2.16166	0.0285319	0.977238	NA
mmu-miR-5133	0.451645	0.360987	1.74312	0.207093	0.835937	NA
mmu-miR-879-3p	0.45099	-2.8388	3.52005	-0.806466	0.419974	NA
mmu-miR-6946-5p	0.449665	0.330412	2.17066	0.152217	0.879016	NA
mmu-miR-6925-5p	0.448958	0.0616188	1.81145	0.0340163	0.972864	NA
mmu-miR-7062-5p	0.448786	0.0778851	2.17161	0.0358651	0.97139	NA
mmu-miR-7090-5p	0.44517	0.0618703	2.16825	0.0285347	0.977236	NA
mmu-miR-7237-5p	0.442537	-0.0438664	1.78064	-0.0246352	0.980346	NA
mmu-miR-6240	0.435721	1.62321	2.92448	0.555042	0.578866	NA
mmu-miR-12191-3p	0.433913	1.63398	2.1068	0.775573	0.438001	NA
mmu-miR-7074-5p	0.432105	1.63335	1.99556	0.818488	0.413078	NA
mmu-miR-3074-2-3p	0.428241	-1.96357	2.13003	-0.921854	0.356605	NA
mmu-miR-3618-3p	0.426664	-2.78659	2.73818	-1.01768	0.30883	NA
mmu-miR-6938-5p	0.426433	-1.96355	2.13161	-0.921156	0.356969	NA
mmu-miR-7670-3p	0.426433	-1.96355	2.13161	-0.921156	0.356969	NA
mmu-miR-7030-5p	0.421999	-0.0491478	2.14213	-0.0229434	0.981695	NA
mmu-miR-7061-5p	0.41944	0.0693267	1.82988	0.0378859	0.969779	NA
mmu-miR-7117-5p	0.41944	0.0693267	1.82988	0.0378859	0.969779	NA
mmu-miR-298-5p	0.417632	0.0626714	1.82868	0.0342714	0.972661	NA
mmu-miR-615-5p	0.414468	-0.0494216	2.14926	-0.0229947	0.981654	NA
mmu-miR-205-3p	0.410509	-0.0906651	2.93882	-0.0308509	0.975388	NA
mmu-miR-6769b-3p	0.410332	-0.511716	2.18451	-0.234247	0.814793	NA
mmu-miR-7022-5p	0.410332	-0.511716	2.18451	-0.234247	0.814793	NA
mmu-miR-141-5p	0.403688	1.49095	2.05975	0.723846	0.46916	NA
mmu-miR-511-3p	0.403688	1.49095	2.05975	0.723846	0.46916	NA
mmu-miR-204-3p	0.394807	-2.76309	2.76933	-0.997746	0.318402	NA
mmu-miR-485-3p	0.394807	-2.76309	2.76933	-0.997746	0.318402	NA
mmu-miR-712-3p	0.394807	-2.76309	2.76933	-0.997746	0.318402	NA
mmu-miR-7657-5p	0.387276	-2.75212	3.52576	-0.780575	0.435053	NA
mmu-miR-6966-5p	0.384027	-0.524171	2.2055	-0.237666	0.81214	NA
mmu-miR-7652-5p	0.382219	-0.536531	2.20272	-0.243577	0.807559	NA
mmu-miR-7028-3p	0.379355	-0.0465457	1.81609	-0.0256296	0.979553	NA
mmu-miR-7065-5p	0.372055	-0.560332	2.18452	-0.256502	0.797564	NA
mmu-miR-12197-3p	0.370247	-0.569375	2.18272	-0.260856	0.794204	NA
mmu-miR-7002-5p	0.365887	1.30302	2.19059	0.594825	0.55196	NA
mmu-miR-3086-3p	0.365715	1.32764	2.94973	0.450087	0.652648	NA
mmu-miR-7087-5p	0.365715	1.32764	2.94973	0.450087	0.652648	NA
mmu-miR-153-3p	0.363482	-2.67805	2.79375	-0.958587	0.337767	NA
mmu-miR-5134-3p	0.363431	1.36343	2.98114	0.457351	0.647419	NA
mmu-miR-7015-5p	0.363431	1.36343	2.98114	0.457351	0.647419	NA
mmu-miR-6901-5p	0.361451	1.35168	3.45149	0.391622	0.695338	NA
mmu-miR-1264-5p	0.35595	-2.67794	2.80986	-0.953052	0.340564	NA
mmu-miR-293-3p	0.35595	-2.67794	2.80986	-0.953052	0.340564	NA
mmu-miR-3552	0.35595	-2.67794	2.80986	-0.953052	0.340564	NA
mmu-miR-6974-3p	0.349709	-0.549075	2.96034	-0.185477	0.852855	NA
mmu-miR-300-3p	0.347729	-0.56039	2.21151	-0.253397	0.799961	NA
mmu-miR-7228-5p	0.347729	-0.56039	2.21151	-0.253397	0.799961	NA
mmu-miR-7053-5p	0.347149	-0.509397	2.25118	-0.22628	0.820984	NA
mmu-miR-7665-3p	0.347149	-0.509397	2.25118	-0.22628	0.820984	NA
mmu-miR-8102	0.345922	-0.569569	2.20983	-0.257744	0.796605	NA
mmu-miR-6918-5p	0.343362	-0.535817	2.24591	-0.238575	0.811435	NA
mmu-miR-7090-3p	0.342134	-0.597075	2.96887	-0.201112	0.840611	NA
mmu-miR-8107	0.342134	-0.597075	2.96887	-0.201112	0.840611	NA
mmu-miR-7051-3p	0.338391	-0.569631	2.21873	-0.256737	0.797382	NA
mmu-miR-7116-5p	0.336411	-0.579586	2.22299	-0.260724	0.794306	NA
mmu-miR-6930-3p	0.336062	-1.27266	2.8645	-0.444287	0.656835	NA
mmu-miR-6993-5p	0.32959	1.18931	2.18021	0.545502	0.585408	NA
mmu-miR-6995-5p	0.32761	1.17475	1.78798	0.657028	0.511163	NA
mmu-miR-8100	0.325802	1.17578	2.1787	0.53967	0.589425	NA
mmu-miR-1954	0.32563	1.17524	2.17866	0.539433	0.589588	NA
mmu-miR-1967	0.322014	1.16665	3.04173	0.383549	0.701313	NA
mmu-miR-495-3p	0.311736	-1.27266	2.91852	-0.436064	0.66279	NA
mmu-miR-150-3p	0.310852	-0.548986	3.04312	-0.180402	0.856837	NA
mmu-miR-7675-5p	0.310852	-0.548986	3.04312	-0.180402	0.856837	NA
mmu-miR-7093-5p	0.308872	-0.560489	2.2602	-0.247982	0.804149	NA
mmu-miR-7075-5p	0.306893	-0.574119	3.04712	-0.188414	0.850552	NA
mmu-miR-3962	0.305085	-0.58007	2.26334	-0.256289	0.797728	NA
mmu-miR-7115-3p	0.303277	-0.597636	3.05419	-0.195677	0.844863	NA
mmu-miR-154-3p	0.297785	-1.27266	2.95202	-0.431114	0.666385	NA
mmu-miR-6931-5p	0.297785	-1.27266	2.95202	-0.431114	0.666385	NA
mmu-miR-7012-5p	0.297785	-1.27266	2.95202	-0.431114	0.666385	NA
mmu-miR-7078-3p	0.297785	-1.27266	2.95202	-0.431114	0.666385	NA
mmu-miR-483-3p	0.29312	1.05534	2.99349	0.352545	0.724429	NA
mmu-miR-7661-5p	0.29312	1.05534	2.99349	0.352545	0.724429	NA
mmu-miR-3065-3p	0.29312	1.05534	2.99349	0.352545	0.724429	NA
mmu-miR-7067-5p	0.291617	0.985843	3.12288	0.315684	0.752242	NA
mmu-miR-6952-5p	0.291313	1.0661	2.1737	0.490456	0.623811	NA
mmu-miR-7119-5p	0.291141	1.04589	3.06661	0.341057	0.73306	NA
mmu-miR-7012-3p	0.289333	1.05889	2.17322	0.487247	0.626083	NA
mmu-miR-712-5p	0.289333	1.05889	2.17322	0.487247	0.626083	NA
mmu-miR-543-3p	0.289333	1.05889	2.17322	0.487247	0.626083	NA
mmu-miR-6916-3p	0.287525	1.05221	2.17275	0.484276	0.62819	NA
mmu-miR-487b-3p	0.287353	1.02937	3.06972	0.335331	0.737376	NA
mmu-miR-7078-5p	0.285545	1.02255	2.99917	0.340945	0.733145	NA
mmu-miR-5617-5p	0.272879	-1.27266	3.0171	-0.421815	0.67316	NA
mmu-miR-6974-5p	0.272879	-1.27266	3.0171	-0.421815	0.67316	NA
mmu-miR-8108	0.272879	-1.27266	3.0171	-0.421815	0.67316	NA
mmu-miR-7020-5p	0.267908	-1.27266	3.03105	-0.419873	0.674578	NA
mmu-miR-434-3p	0.265928	-1.27266	3.03671	-0.419092	0.675149	NA
mmu-miR-3099-3p	0.264121	-1.27266	3.04191	-0.418374	0.675674	NA
mmu-miR-6941-5p	0.259107	0.838881	3.15476	0.26591	0.790309	NA
mmu-miR-6996-3p	0.257127	0.81233	2.30344	0.352659	0.724344	NA
mmu-miR-7046-5p	0.25334	0.795123	2.30294	0.345264	0.729896	NA
mmu-miR-370-3p	0.236582	-1.27266	3.12748	-0.406927	0.684061	NA
mmu-miR-675-3p	0.236582	-1.27266	3.12748	-0.406927	0.684061	NA
mmu-miR-3473c	0.234602	-1.27266	3.13413	-0.406064	0.684696	NA
mmu-miR-410-3p	0.234602	-1.27266	3.13413	-0.406064	0.684696	NA
mmu-miR-434-5p	0.234602	-1.27266	3.13413	-0.406064	0.684696	NA
mmu-miR-383-5p	0.232795	-1.27266	3.14027	-0.405271	0.685279	NA
mmu-miR-6899-5p	0.232795	-1.27266	3.14027	-0.405271	0.685279	NA
mmu-miR-6987-3p	0.232795	-1.27266	3.14027	-0.405271	0.685279	NA
mmu-miR-1193-3p	0.225495	-1.99399	3.53381	-0.564262	0.572576	NA
mmu-miR-6920-3p	0.225495	-1.99399	3.53381	-0.564262	0.572576	NA
mmu-miR-7003-3p	0.225495	-1.99399	3.53381	-0.564262	0.572576	NA
mmu-miR-6897-3p	0.221134	0.438466	3.50544	0.125082	0.900459	NA
mmu-miR-6989-5p	0.22083	0.648236	3.20665	0.202154	0.839797	NA
mmu-miR-7061-3p	0.22083	0.648236	3.20665	0.202154	0.839797	NA
mmu-miR-7673-5p	0.219022	0.638029	3.21048	0.198733	0.842472	NA
mmu-miR-376b-3p	0.21885	0.637135	3.21088	0.19843	0.842708	NA
mmu-miR-6921-5p	0.217043	0.648441	2.31346	0.28029	0.779255	NA
mmu-miR-12196-5p	0.217043	0.648441	2.31346	0.28029	0.779255	NA
mmu-miR-3113-3p	0.215063	0.617773	3.21869	0.191933	0.847795	NA
mmu-miR-6907-5p	0.215063	0.617773	3.21869	0.191933	0.847795	NA
mmu-miR-409-3p	0.213255	0.609021	3.22238	0.188997	0.850095	NA
mmu-miR-7646-3p	0.213255	0.609021	3.22238	0.188997	0.850095	NA
mmu-miR-7072-5p	0.213255	0.609021	3.22238	0.188997	0.850095	NA
mmu-miR-379-3p	0.201169	-1.99399	3.53381	-0.564262	0.572576	NA
mmu-miR-5135	0.201169	-1.99399	3.53381	-0.564262	0.572576	NA
mmu-miR-6367	0.201169	-1.99399	3.53381	-0.564262	0.572576	NA
mmu-miR-6418-5p	0.201169	-1.99399	3.53381	-0.564262	0.572576	NA
mmu-miR-692	0.201169	-1.99399	3.53381	-0.564262	0.572576	NA
mmu-miR-764-5p	0.201169	-1.99399	3.53381	-0.564262	0.572576	NA
mmu-miR-216c-3p	0.193638	-1.99399	3.53381	-0.564262	0.572576	NA
mmu-miR-290b-5p	0.193638	-1.99399	3.53381	-0.564262	0.572576	NA
mmu-miR-3087-5p	0.193638	-1.99399	3.53381	-0.564262	0.572576	NA
mmu-miR-380-3p	0.193638	-1.99399	3.53381	-0.564262	0.572576	NA
mmu-miR-465c-5p	0.193638	-1.99399	3.53381	-0.564262	0.572576	NA
mmu-miR-490-3p	0.193638	-1.99399	3.53381	-0.564262	0.572576	NA
mmu-miR-493-5p	0.193638	-1.99399	3.53381	-0.564262	0.572576	NA
mmu-miR-6896-3p	0.193638	-1.99399	3.53381	-0.564262	0.572576	NA
mmu-miR-6920-5p	0.193638	-1.99399	3.53381	-0.564262	0.572576	NA
mmu-miR-7000-5p	0.193638	-1.99399	3.53381	-0.564262	0.572576	NA
mmu-miR-200b-5p	0.182857	0.214953	3.37464	0.0636966	0.949212	NA
mmu-miR-216b-5p	0.182857	0.214953	3.37464	0.0636966	0.949212	NA
mmu-miR-5106	0.182857	0.214953	3.37464	0.0636966	0.949212	NA
mmu-miR-12196-3p	0.18105	0.19675	3.37747	0.0582538	0.953547	NA
mmu-miR-12182-5p	0.162312	-1.99399	3.53381	-0.564262	0.572576	NA
mmu-miR-124-5p	0.162312	-1.99399	3.53381	-0.564262	0.572576	NA
mmu-miR-382-5p	0.162312	-1.99399	3.53381	-0.564262	0.572576	NA
mmu-miR-5104	0.162312	-1.99399	3.53381	-0.564262	0.572576	NA
mmu-miR-5136	0.162312	-1.99399	3.53381	-0.564262	0.572576	NA
mmu-miR-539-5p	0.162312	-1.99399	3.53381	-0.564262	0.572576	NA
mmu-miR-6904-5p	0.162312	-1.99399	3.53381	-0.564262	0.572576	NA
mmu-miR-6941-3p	0.162312	-1.99399	3.53381	-0.564262	0.572576	NA
mmu-miR-6958-5p	0.162312	-1.99399	3.53381	-0.564262	0.572576	NA
mmu-miR-696	0.162312	-1.99399	3.53381	-0.564262	0.572576	NA
mmu-miR-7023-5p	0.162312	-1.99399	3.53381	-0.564262	0.572576	NA
mmu-miR-8116	0.162312	-1.99399	3.53381	-0.564262	0.572576	NA
mmu-miR-6985-3p	0.14854	0.172733	3.52246	0.0490378	0.960889	NA
mmu-miR-880-3p	0.14854	0.172733	3.52246	0.0490378	0.960889	NA
mmu-miR-5617-3p	0.14854	0.172733	3.52246	0.0490378	0.960889	NA
mmu-miR-7019-3p	0.14854	0.172733	3.52246	0.0490378	0.960889	NA
mmu-miR-200a-5p	0.14656	0.159496	3.52338	0.045268	0.963894	NA
mmu-miR-411-3p	0.14656	0.159496	3.52338	0.045268	0.963894	NA
mmu-miR-6975-5p	0.14656	0.159496	3.52338	0.045268	0.963894	NA
mmu-miR-802-5p	0.14656	0.159496	3.52338	0.045268	0.963894	NA
mmu-miR-217-5p	0.14656	0.159496	3.52338	0.045268	0.963894	NA
mmu-miR-12184-5p	0.14656	0.159496	3.52338	0.045268	0.963894	NA
mmu-miR-6903-3p	0.14656	0.159496	3.52338	0.045268	0.963894	NA
mmu-miR-3088-5p	0.144752	0.14722	3.52425	0.0417734	0.966679	NA
mmu-miR-3089-5p	0.144752	0.14722	3.52425	0.0417734	0.966679	NA
mmu-miR-499-3p	0.144752	0.14722	3.52425	0.0417734	0.966679	NA
mmu-miR-5125	0.144752	0.14722	3.52425	0.0417734	0.966679	NA
mmu-miR-8093	0.144752	0.14722	3.52425	0.0417734	0.966679	NA
mmu-miR-129b-3p	0.14458	0.146156	3.52432	0.0414708	0.966921	NA
mmu-miR-7062-3p	0.14458	0.146156	3.52432	0.0414708	0.966921	NA
mmu-miR-299a-5p	0.14458	0.146156	3.52432	0.0414708	0.966921	NA
mmu-miR-5098	0.14458	0.146156	3.52432	0.0414708	0.966921	NA
mmu-miR-215-3p	0.142773	0.133784	3.5252	0.0379506	0.969727	NA
mmu-miR-7079-5p	0.140965	0.121321	3.52609	0.0344065	0.972553	NA
mmu-miR-7670-5p	0.140965	0.121321	3.52609	0.0344065	0.972553	NA
mmu-miR-6917-5p	0.140965	0.121321	3.52609	0.0344065	0.972553	NA
mmu-miR-216a-5p	0.110567	-0.551322	3.53381	-0.156013	0.876022	NA
mmu-miR-377-5p	0.110567	-0.551322	3.53381	-0.156013	0.876022	NA
mmu-miR-6926-5p	0.110567	-0.551322	3.53381	-0.156013	0.876022	NA
mmu-miR-7035-5p	0.110567	-0.551322	3.53381	-0.156013	0.876022	NA
mmu-miR-7040-5p	0.110567	-0.551322	3.53381	-0.156013	0.876022	NA
mmu-miR-12186-5p	0.110567	-0.551322	3.53381	-0.156013	0.876022	NA
mmu-miR-136-5p	0.110567	-0.551322	3.53381	-0.156013	0.876022	NA
mmu-miR-20b-5p	0.110567	-0.551322	3.53381	-0.156013	0.876022	NA
mmu-miR-3090-5p	0.110567	-0.551322	3.53381	-0.156013	0.876022	NA
mmu-miR-329-3p	0.110567	-0.551322	3.53381	-0.156013	0.876022	NA
mmu-miR-3544-5p	0.110567	-0.551322	3.53381	-0.156013	0.876022	NA
mmu-miR-376c-3p	0.110567	-0.551322	3.53381	-0.156013	0.876022	NA
mmu-miR-3970	0.110567	-0.551322	3.53381	-0.156013	0.876022	NA
mmu-miR-6981-3p	0.110567	-0.551322	3.53381	-0.156013	0.876022	NA
mmu-miR-7676-3p	0.110567	-0.551322	3.53381	-0.156013	0.876022	NA
mmu-miR-7b-3p	0.110567	-0.551322	3.53381	-0.156013	0.876022	NA
mmu-miR-122-3p	0.07427	-0.551322	3.53381	-0.156013	0.876022	NA
mmu-miR-1a-1-5p	0.07427	-0.551322	3.53381	-0.156013	0.876022	NA
mmu-miR-200c-5p	0.07427	-0.551322	3.53381	-0.156013	0.876022	NA
mmu-miR-344f-5p	0.07427	-0.551322	3.53381	-0.156013	0.876022	NA
mmu-miR-433-3p	0.07427	-0.551322	3.53381	-0.156013	0.876022	NA
mmu-miR-7004-3p	0.07427	-0.551322	3.53381	-0.156013	0.876022	NA
mmu-miR-743a-3p	0.07427	-0.551322	3.53381	-0.156013	0.876022	NA
mmu-miR-137-5p	0.07427	-0.551322	3.53381	-0.156013	0.876022	NA
mmu-miR-295-3p	0.07427	-0.551322	3.53381	-0.156013	0.876022	NA
mmu-miR-299a-3p&mmu-miR-299b-3p	0.07427	-0.551322	3.53381	-0.156013	0.876022	NA
mmu-miR-465a-3p&mmu-miR-465b-3p&mmu-miR-465c-3p	0.07427	-0.551322	3.53381	-0.156013	0.876022	NA
mmu-miR-6999-3p	0.07427	-0.551322	3.53381	-0.156013	0.876022	NA
mmu-miR-7072-3p	0.07427	-0.551322	3.53381	-0.156013	0.876022	NA
mmu-miR-12205-5p	0.0722902	-0.551322	3.53381	-0.156013	0.876022	NA
mmu-miR-196a-1-3p	0.0722902	-0.551322	3.53381	-0.156013	0.876022	NA
mmu-miR-21b	0.0722902	-0.551322	3.53381	-0.156013	0.876022	NA
mmu-miR-3471	0.0722902	-0.551322	3.53381	-0.156013	0.876022	NA
mmu-miR-6983-3p	0.0722902	-0.551322	3.53381	-0.156013	0.876022	NA
mmu-miR-7037-3p	0.0722902	-0.551322	3.53381	-0.156013	0.876022	NA
mmu-miR-7045-5p	0.0722902	-0.551322	3.53381	-0.156013	0.876022	NA
mmu-miR-7059-5p	0.0722902	-0.551322	3.53381	-0.156013	0.876022	NA
mmu-miR-7080-5p	0.0722902	-0.551322	3.53381	-0.156013	0.876022	NA
mmu-miR-7236-5p	0.0722902	-0.551322	3.53381	-0.156013	0.876022	NA
mmu-miR-935	0.0722902	-0.551322	3.53381	-0.156013	0.876022	NA
mmu-miR-9b-5p	0.0722902	-0.551322	3.53381	-0.156013	0.876022	NA
mmu-miR-138-1-3p	0.0722902	-0.551322	3.53381	-0.156013	0.876022	NA
mmu-miR-3083-3p	0.0722902	-0.551322	3.53381	-0.156013	0.876022	NA
mmu-miR-369-5p	0.0722902	-0.551322	3.53381	-0.156013	0.876022	NA
mmu-miR-381-5p	0.0722902	-0.551322	3.53381	-0.156013	0.876022	NA
mmu-miR-411-5p	0.0722902	-0.551322	3.53381	-0.156013	0.876022	NA
mmu-miR-540-5p	0.0722902	-0.551322	3.53381	-0.156013	0.876022	NA
mmu-miR-6516-3p	0.0722902	-0.551322	3.53381	-0.156013	0.876022	NA
mmu-miR-6973b-3p	0.0722902	-0.551322	3.53381	-0.156013	0.876022	NA
mmu-miR-698-3p	0.0722902	-0.551322	3.53381	-0.156013	0.876022	NA
mmu-miR-7240-5p	0.0722902	-0.551322	3.53381	-0.156013	0.876022	NA
mmu-miR-741-3p	0.0722902	-0.551322	3.53381	-0.156013	0.876022	NA
mmu-miR-12192-5p	0.0704823	-0.551322	3.53381	-0.156013	0.876022	NA
mmu-miR-302a-3p&mmu-miR-302b-3p	0.0704823	-0.551322	3.53381	-0.156013	0.876022	NA
mmu-miR-3081-5p	0.0704823	-0.551322	3.53381	-0.156013	0.876022	NA
mmu-miR-466q	0.0704823	-0.551322	3.53381	-0.156013	0.876022	NA
mmu-miR-467g	0.0704823	-0.551322	3.53381	-0.156013	0.876022	NA
mmu-miR-7081-5p	0.0704823	-0.551322	3.53381	-0.156013	0.876022	NA
mmu-miR-7211-5p	0.0704823	-0.551322	3.53381	-0.156013	0.876022	NA
mmu-miR-201-3p	0.0704823	-0.551322	3.53381	-0.156013	0.876022	NA
mmu-miR-207	0.0704823	-0.551322	3.53381	-0.156013	0.876022	NA
mmu-miR-381-3p	0.0704823	-0.551322	3.53381	-0.156013	0.876022	NA
mmu-miR-5107-3p	0.0704823	-0.551322	3.53381	-0.156013	0.876022	NA
mmu-miR-5710	0.0704823	-0.551322	3.53381	-0.156013	0.876022	NA
mmu-miR-6950-5p	0.0704823	-0.551322	3.53381	-0.156013	0.876022	NA
mmu-miR-6956-5p	0.0704823	-0.551322	3.53381	-0.156013	0.876022	NA
mmu-miR-7022-3p	0.0704823	-0.551322	3.53381	-0.156013	0.876022	NA

## Sheet: Fig 8a
Control mimic	ZNF367	NEDD4	FAM3C	RNF4	ATXN1L	ZBTB4	PDE4D
1	0.537885	0.51103	0.214501	0.354268	0.51466	0.370474	0.526006
1	0.452	0.383	0.219	0.356	0.524	0.397	0.428
1	0.44	0.388	0.217	0.343	0.523	0.383	0.399
Gene	Statistical test	n (pairs)	Mean of differences (mimic − control)	SD of differences	SEM of differences	95% CI (lower)	95% CI (upper)	t	df	P value
ATXN1L	Paired two-tailed Student's t-test	3	−0.4794	0.005128	0.002961	−0.4922	−0.4667	161.9	2	<0.0001
FAM3C	Paired two-tailed Student's t-test	3	−0.7832	0.002254	0.001301	−0.7888	−0.7776	601.8	2	<0.0001
NEDD4	Paired two-tailed Student's t-test	3	−0.5727	0.07252	0.04187	−0.7528	−0.3925	13.68	2	0.0053
PDE4D	Paired two-tailed Student's t-test	3	−0.5490	0.06655	0.03843	−0.7143	−0.3837	14.29	2	0.0049
RNF4	Paired two-tailed Student's t-test	3	−0.6489	0.007059	0.004075	−0.6664	−0.6314	159.2	2	<0.0001
ZBTB4	Paired two-tailed Student's t-test	3	−0.6165	0.01327	0.007661	−0.6495	−0.5835	80.47	2	0.0002
ZNF367	Paired two-tailed Student's t-test	3	−0.5234	0.05339	0.03082	−0.6560	−0.3907	16.98	2	0.0035

[truncated: 9 more sheets: Fig 8b, Fig 8d, Supp Fig 1a, Supp Fig1b, Supp Fig 1c, Supp Fig 1d, Supp Fig 1e, Supp Fig 1f, Supp Fig 1g]
